# Supplementary material for: Identification of Key Genes Regulating Sorghum Mesocotyl Elongation through Transcriptome Analysis
Source: Genes (Basel). 2023 Jun 2;14(6):1215. doi: 10.3390/genes14061215 (PMC10298726; doi:10.3390/genes14061215)
Supplement: Supplementary file 1 [file genes-14-01215-s001.zip]

Archive with 6 entries (6 files):
- Figure S1.tif
- Figure S2.tif
- Figure S3.tif
- Figure S4.tif
- Figure S5.tif
- supplementary tables.xlsx
