# Supplementary material for: Identification of Key Genes Regulating Sorghum Mesocotyl Elongation through Transcriptome Analysis
Source: Genes (Basel). 2023 Jun 2;14(6):1215. doi: 10.3390/genes14061215 (PMC10298726; doi:10.3390/genes14061215)
Supplement: Supplementary file 1 [file genes-14-01215-s001.zip › supplementary tables.xlsx]

## Sheet: Sheet1
Table S1. Quality statistics of transcriptome
Sample	Raw_Read_Number	Clean_Reads	Uniquely_Mapped	Raw_Q20_rate	Raw_Q30_rate
S1_1	41060514	38881902	35640521 (97.39%)	98.08	94.68
S1_2	42136684	40012536	36856889 (97.22%)	98.12	94.79
S1_3	42958268	40750084	37416918 (97.29%)	98.12	94.75
S2_1	43962224	41743134	38607712 (97.31%)	98.18	94.94
S2_2	49416038	46877638	43351908 (97.30%)	98.21	95.02
S2_3	51458774	48826462	45030531 (97.29%)	98.24	95.09
L1_1	43805296	41573700	37686092 (97.40%)	98.16	94.86
L1_2	46736566	44349448	39919255 (97.36%)	98.03	94.6
L1_3	50650850	48161876	43829279 (97.41%)	98.04	94.61
L2_1	45021082	42715504	38826911 (97.21%)	98.19	94.96
L2_2	42113786	40029510	36527758 (97.62%)	98.12	94.79
L2_3	45490176	43185182	38771795 (97.28%)	98.25	95.12

## Sheet: Sheet2
Table S2. Top 200 of Significant GO enrichment for DEGs (differentially expressed genes) between different samples
L1 VS S1
GO.ID	Category	Term	Down	Up	DEG	Total	Pvalue	adjustPvalue
GO:0005576	CC	extracellular region	163	35	198	456	1.17e-12	5.53e-10
GO:0030312	CC	external encapsulating structure	85	18	103	202	5.91e-12	1.39e-09
GO:0005618	CC	cell wall	85	17	102	201	1.09e-11	1.71e-09
GO:0071555	BP	cell wall organization	73	14	87	178	1.35e-09	3.61e-06
GO:0045229	BP	external encapsulating structure organization	74	16	90	189	3.72e-09	4.97e-06
GO:0071944	CC	cell periphery	322	85	407	1151	1.53e-08	1.8e-06
GO:0071554	BP	cell wall organization or biogenesis	94	19	113	259	2.14e-08	1.91e-05
GO:0046906	MF	tetrapyrrole binding	126	27	153	360	6.51e-08	7.83e-05
GO:0020037	MF	heme binding	118	27	145	343	2.14e-07	0.000128844
GO:0009664	BP	plant-type cell wall organization	29	2	31	49	2.29e-07	0.00015301
GO:0048037	MF	cofactor binding	211	53	264	701	9.07e-07	0.000363856
GO:0005975	BP	carbohydrate metabolic process	148	46	194	528	2.28e-06	0.0011126
GO:0071669	BP	plant-type cell wall organization or biogenesis	48	4	52	106	2.5e-06	0.0011126
GO:0016491	MF	oxidoreductase activity	314	77	391	1105	4.15e-06	0.00124674
GO:0042743	BP	hydrogen peroxide metabolic process	51	6	57	124	1.08e-05	0.004134
GO:0072593	BP	reactive oxygen species metabolic process	55	6	61	137	1.85e-05	0.00617251
GO:0009505	CC	plant-type cell wall	35	9	44	89	1.95e-05	0.00184127
GO:0005506	MF	iron ion binding	86	23	109	263	2e-05	0.00480474
GO:0042744	BP	hydrogen peroxide catabolic process	48	6	54	119	2.89e-05	0.00857172
GO:0016705	MF	oxidoreductase activity, acting on paired donors, with incorporation or reduction of molecular oxygen	83	23	106	259	4.84e-05	0.00969819
GO:0044264	BP	cellular polysaccharide metabolic process	55	10	65	155	9.63e-05	0.025746
GO:0006979	BP	response to oxidative stress	63	14	77	191	0.00011108	0.0270025
GO:0006631	BP	fatty acid metabolic process	35	5	40	86	0.00015903	0.0354371
GO:0016999	BP	antibiotic metabolic process	56	7	63	152	0.000183195	0.0370981
GO:0044262	BP	cellular carbohydrate metabolic process	62	13	75	188	0.00020098	0.0370981
GO:0016717	MF	oxidoreductase activity, acting on paired donors, with oxidation of a pair of donors resulting in the reduction of molecular oxygen to two molecules of water	11	0	11	14	0.000209773	0.036051
GO:0006073	BP	cellular glucan metabolic process	46	6	52	121	0.000226987	0.0370981
GO:0044042	BP	glucan metabolic process	46	6	52	121	0.000226987	0.0370981
GO:0017001	BP	antibiotic catabolic process	48	6	54	127	0.000240888	0.0370981
GO:0051187	BP	cofactor catabolic process	49	7	56	133	0.000253147	0.0370981
GO:0004601	MF	peroxidase activity	49	7	56	126	0.000254183	0.0382227
GO:0006633	BP	fatty acid biosynthetic process	24	5	29	58	0.000273463	0.0370981
GO:0005976	BP	polysaccharide metabolic process	68	12	80	205	0.000289837	0.0370981
GO:0005977	BP	glycogen metabolic process	8	1	9	11	0.000308806	0.0370981
GO:0006112	BP	energy reserve metabolic process	8	1	9	11	0.000308806	0.0370981
GO:0006629	BP	lipid metabolic process	118	37	155	441	0.000323904	0.0370981
GO:0016684	MF	oxidoreductase activity, acting on peroxide as acceptor	49	7	56	127	0.00032575	0.0435419
GO:0000725	BP	recombinational repair	17	4	21	38	0.000332967	0.0370981
GO:0003700	MF	DNA-binding transcription factor activity	117	40	157	423	0.000362059	0.0435557
GO:0000724	BP	double-strand break repair via homologous recombination	16	4	20	36	0.00041953	0.044873
GO:0043565	MF	sequence-specific DNA binding	108	34	142	379	0.000429532	0.0469752
GO:0016762	MF	xyloglucan:xyloglucosyl transferase activity	15	3	18	30	0.000500335	0.0501586
GO:0008757	MF	S-adenosylmethionine-dependent methyltransferase activity	34	11	45	99	0.000549264	0.050828
GO:0048046	CC	apoplast	45	8	53	126	0.000630607	0.0495026
GO:0072330	BP	monocarboxylic acid biosynthetic process	33	6	39	89	0.000844681	0.0854105
GO:0046983	MF	protein dimerization activity	63	25	88	223	0.000848227	0.072887
GO:0042546	BP	cell wall biogenesis	44	6	50	121	0.000888771	0.0854105
GO:0042737	BP	drug catabolic process	63	9	72	187	0.000894351	0.0854105
GO:0010410	BP	hemicellulose metabolic process	29	7	36	81	0.000963392	0.0888314
GO:0032787	BP	monocarboxylic acid metabolic process	61	8	69	179	0.00109368	0.097483
GO:0031225	CC	anchored component of membrane	45	5	50	120	0.00114148	0.0727033
GO:0016209	MF	antioxidant activity	51	9	60	144	0.00119232	0.0929948
GO:0004553	MF	hydrolase activity, hydrolyzing O-glycosyl compounds	69	26	95	246	0.00123684	0.0929948
GO:0006950	BP	response to stress	191	61	252	774	0.00125124	0.107929
GO:0000786	CC	nucleosome	19	1	20	38	0.00137221	0.0727033
GO:0046658	CC	anchored component of plasma membrane	44	5	49	118	0.00138923	0.0727033
GO:0010383	BP	cell wall polysaccharide metabolic process	32	7	39	91	0.00141226	0.118012
GO:0008094	MF	DNA-dependent ATPase activity	16	2	18	32	0.00143614	0.101628
GO:0044815	CC	DNA packaging complex	20	1	21	41	0.00164732	0.0770927
GO:0009798	BP	axis specification	5	0	5	5	0.00167154	0.127706
GO:0009955	BP	adaxial/abaxial pattern specification	5	0	5	5	0.00167154	0.127706
GO:0010158	BP	abaxial cell fate specification	5	0	5	5	0.00167154	0.127706
GO:0005886	CC	plasma membrane	234	67	301	925	0.00180047	0.0770927
GO:0046527	MF	glucosyltransferase activity	32	9	41	93	0.00196297	0.131192
GO:0004497	MF	monooxygenase activity	64	22	86	223	0.00215306	0.136322
GO:0010035	BP	response to inorganic substance	35	12	47	117	0.00250218	0.183545
GO:0009768	BP	photosynthesis, light harvesting in photosystem I	8	0	8	11	0.00253971	0.183545
GO:0005694	CC	chromosome	60	12	72	190	0.00259928	0.102022
GO:0006268	BP	DNA unwinding involved in DNA replication	6	1	7	9	0.0026684	0.187771
GO:0003678	MF	DNA helicase activity	10	1	11	17	0.00280719	0.166754
GO:0003677	MF	DNA binding	231	74	305	908	0.00291091	0.166754
GO:0046556	MF	alpha-L-arabinofuranosidase activity	3	4	7	9	0.00388389	0.212378
GO:0032392	BP	DNA geometric change	8	2	10	16	0.00392861	0.262628
GO:0071241	BP	cellular response to inorganic substance	8	2	10	16	0.00392861	0.262628
GO:0009408	BP	response to heat	25	11	36	87	0.00431743	0.281581
GO:0008017	MF	microtubule binding	22	2	24	50	0.00442505	0.231449
GO:0140110	MF	transcription regulator activity	121	45	166	474	0.00465298	0.233231
GO:0006260	BP	DNA replication	28	3	31	73	0.00494195	0.314637
GO:0016798	MF	hydrolase activity, acting on glycosyl bonds	73	27	100	272	0.00553868	0.266521
GO:0000302	BP	response to reactive oxygen species	13	5	18	37	0.00563399	0.348843
GO:0009943	BP	adaxial/abaxial axis specification	4	0	4	4	0.00600941	0.348843
GO:0009944	BP	polarity specification of adaxial/abaxial axis	4	0	4	4	0.00600941	0.348843
GO:0065001	BP	specification of axis polarity	4	0	4	4	0.00600941	0.348843
GO:0010411	BP	xyloglucan metabolic process	20	3	23	51	0.0061315	0.348843
GO:1901700	BP	response to oxygen-containing compound	68	22	90	257	0.0062991	0.350912
GO:0005874	CC	microtubule	20	4	24	53	0.00630403	0.203584
GO:0042555	CC	MCM complex	4	0	4	4	0.00647833	0.203584
GO:0031224	CC	intrinsic component of membrane	635	262	897	2987	0.00648358	0.203584
GO:0044036	BP	cell wall macromolecule metabolic process	35	7	42	107	0.00668915	0.361228
GO:0010143	BP	cutin biosynthetic process	6	1	7	10	0.00675445	0.361228
GO:0009765	BP	photosynthesis, light harvesting	10	0	10	17	0.00717762	0.367876
GO:0003688	MF	DNA replication origin binding	8	1	9	14	0.00738969	0.341915
GO:0000727	BP	double-strand break repair via break-induced replication	6	0	6	8	0.00756665	0.367876
GO:0005978	BP	glycogen biosynthetic process	6	0	6	8	0.00756665	0.367876
GO:0030388	BP	fructose 1,6-bisphosphate metabolic process	6	0	6	8	0.00756665	0.367876
GO:1902969	BP	mitotic DNA replication	6	0	6	8	0.00756665	0.367876
GO:0006000	BP	fructose metabolic process	3	2	5	6	0.00770542	0.367934
GO:0015631	MF	tubulin binding	24	3	27	60	0.00784626	0.349594
GO:0005881	CC	cytoplasmic microtubule	4	1	5	6	0.0084167	0.247767
GO:0006302	BP	double-strand break repair	19	5	24	55	0.00850352	0.397528
GO:0009266	BP	response to temperature stimulus	37	14	51	136	0.00862252	0.397528
GO:0006310	BP	DNA recombination	23	5	28	67	0.00949145	0.430172
GO:0046982	MF	protein heterodimerization activity	20	6	26	58	0.00953772	0.409781
GO:0019901	MF	protein kinase binding	12	8	20	42	0.0100312	0.416121
GO:0016758	MF	transferase activity, transferring hexosyl groups	85	23	108	302	0.0103875	0.41654
GO:0009808	BP	lignin metabolic process	13	1	14	28	0.0105038	0.46812
GO:0016757	MF	transferase activity, transferring glycosyl groups	116	30	146	421	0.0111792	0.433823
GO:0046839	BP	phospholipid dephosphorylation	6	2	8	13	0.011346	0.473902
GO:0046856	BP	phosphatidylinositol dephosphorylation	6	2	8	13	0.011346	0.473902
GO:0000079	BP	regulation of cyclin-dependent protein serine/threonine kinase activity	7	5	12	23	0.0116125	0.473902
GO:1904029	BP	regulation of cyclin-dependent protein kinase activity	7	5	12	23	0.0116125	0.473902
GO:0019752	BP	carboxylic acid metabolic process	107	24	131	397	0.0116453	0.473902
GO:0043436	BP	oxoacid metabolic process	110	24	134	407	0.0116969	0.473902
GO:0010167	BP	response to nitrate	9	1	10	18	0.0121638	0.485464
GO:0003824	MF	catalytic activity	1133	382	1515	4967	0.0124079	0.466459
GO:0006082	BP	organic acid metabolic process	110	24	134	408	0.0127547	0.501559
GO:0050896	BP	response to stimulus	311	103	414	1366	0.0132223	0.50379
GO:0009611	BP	response to wounding	12	1	13	26	0.0135191	0.50379
GO:0019900	MF	kinase binding	12	8	20	43	0.0136413	0.469851
GO:0004439	MF	phosphatidylinositol-4,5-bisphosphate 5-phosphatase activity	7	2	9	15	0.0136698	0.469851
GO:0106019	MF	phosphatidylinositol-4,5-bisphosphate phosphatase activity	7	2	9	15	0.0136698	0.469851
GO:0008610	BP	lipid biosynthetic process	60	22	82	238	0.0138245	0.50379
GO:0051186	BP	cofactor metabolic process	93	18	111	333	0.0141066	0.50379
GO:0051783	BP	regulation of nuclear division	6	1	7	11	0.0141302	0.50379
GO:0071249	BP	cellular response to nitrate	6	1	7	11	0.0141302	0.50379
GO:1902170	BP	cellular response to reactive nitrogen species	6	1	7	11	0.0141302	0.50379
GO:0006261	BP	DNA-dependent DNA replication	23	2	25	60	0.0143974	0.506561
GO:0008171	MF	O-methyltransferase activity	17	1	18	38	0.0151733	0.496845
GO:0032993	CC	protein-DNA complex	24	3	27	65	0.0152449	0.401187
GO:0016709	MF	oxidoreductase activity, acting on paired donors, with incorporation or reduction of molecular oxygen, NAD(P)H as one donor, and incorporation of one atom of oxygen	38	16	54	141	0.0152812	0.496845
GO:0098687	CC	chromosomal region	13	3	16	34	0.0156611	0.401187
GO:0015925	MF	galactosidase activity	5	3	8	13	0.0165117	0.522726
GO:0007049	BP	cell cycle	53	13	66	188	0.0166063	0.567396
GO:0034637	BP	cellular carbohydrate biosynthetic process	35	3	38	100	0.0170779	0.567396
GO:0010817	BP	regulation of hormone levels	26	11	37	97	0.017295	0.567396
GO:0009850	BP	auxin metabolic process	5	1	6	9	0.0173631	0.567396
GO:0019252	BP	starch biosynthetic process	5	1	6	9	0.0173631	0.567396
GO:0099081	CC	supramolecular polymer	20	4	24	57	0.0178873	0.401187
GO:0099512	CC	supramolecular fiber	20	4	24	57	0.0178873	0.401187
GO:0099513	CC	polymeric cytoskeletal fiber	20	4	24	57	0.0178873	0.401187
GO:0003333	BP	amino acid transmembrane transport	13	11	24	58	0.0178895	0.567396
GO:0009250	BP	glucan biosynthetic process	24	1	25	61	0.0180928	0.567396
GO:0009628	BP	response to abiotic stimulus	82	31	113	343	0.0191989	0.567396
GO:0036003	BP	positive regulation of transcription from RNA polymerase II promoter in response to stress	8	2	10	19	0.0193656	0.567396
GO:0043618	BP	regulation of transcription from RNA polymerase II promoter in response to stress	8	2	10	19	0.0193656	0.567396
GO:0043620	BP	regulation of DNA-templated transcription in response to stress	8	2	10	19	0.0193656	0.567396
GO:0061408	BP	positive regulation of transcription from RNA polymerase II promoter in response to heat stress	8	2	10	19	0.0193656	0.567396
GO:0015630	CC	microtubule cytoskeleton	25	4	29	72	0.0194204	0.415774
GO:0034485	MF	phosphatidylinositol-3,4,5-trisphosphate 5-phosphatase activity	6	1	7	11	0.0197919	0.585819
GO:0034594	MF	phosphatidylinositol trisphosphate phosphatase activity	6	1	7	11	0.0197919	0.585819
GO:0016830	MF	carbon-carbon lyase activity	21	5	26	61	0.0199656	0.585819
GO:0032508	BP	DNA duplex unwinding	7	1	8	14	0.0200823	0.567396
GO:0033260	BP	nuclear DNA replication	8	0	8	14	0.0200823	0.567396
GO:0009753	BP	response to jasmonic acid	15	4	19	44	0.0205361	0.567396
GO:0042447	BP	hormone catabolic process	5	0	5	7	0.0207732	0.567396
GO:0051784	BP	negative regulation of nuclear division	5	0	5	7	0.0207732	0.567396
GO:0010037	BP	response to carbon dioxide	2	1	3	3	0.0215962	0.567396
GO:0019566	BP	arabinose metabolic process	1	2	3	3	0.0215962	0.567396
GO:0046373	BP	L-arabinose metabolic process	1	2	3	3	0.0215962	0.567396
GO:0072347	BP	response to anesthetic	2	1	3	3	0.0215962	0.567396
GO:0042445	BP	hormone metabolic process	22	10	32	83	0.021839	0.567396
GO:0009651	BP	response to salt stress	20	10	30	77	0.022217	0.567396
GO:0016053	BP	organic acid biosynthetic process	52	16	68	197	0.0224816	0.567396
GO:0046394	BP	carboxylic acid biosynthetic process	52	16	68	197	0.0224816	0.567396
GO:0006865	BP	amino acid transport	14	12	26	65	0.0225386	0.567396
GO:0019748	BP	secondary metabolic process	21	5	26	65	0.0225386	0.567396
GO:0046914	MF	transition metal ion binding	157	60	217	656	0.0226303	0.605624
GO:0001216	MF	DNA-binding transcription activator activity	5	4	9	16	0.0231577	0.605624
GO:0001228	MF	DNA-binding transcription activator activity, RNA polymerase II-specific	5	4	9	16	0.0231577	0.605624
GO:0034593	MF	phosphatidylinositol bisphosphate phosphatase activity	7	2	9	16	0.0231577	0.605624
GO:0034595	MF	phosphatidylinositol phosphate 5-phosphatase activity	7	2	9	16	0.0231577	0.605624
GO:0006267	BP	pre-replicative complex assembly involved in nuclear cell cycle DNA replication	4	0	4	5	0.0233609	0.567396
GO:0009228	BP	thiamine biosynthetic process	3	1	4	5	0.0233609	0.567396
GO:0009749	BP	response to glucose	4	0	4	5	0.0233609	0.567396
GO:0010332	BP	response to gamma radiation	3	1	4	5	0.0233609	0.567396
GO:0036388	BP	pre-replicative complex assembly	4	0	4	5	0.0233609	0.567396
GO:0042724	BP	thiamine-containing compound biosynthetic process	3	1	4	5	0.0233609	0.567396
GO:1902299	BP	pre-replicative complex assembly involved in cell cycle DNA replication	4	0	4	5	0.0233609	0.567396
GO:0030154	BP	cell differentiation	37	9	46	127	0.0235531	0.567396
GO:0009501	CC	amyloplast	2	2	4	5	0.0250457	0.512892
GO:0006270	BP	DNA replication initiation	9	0	9	17	0.0251172	0.599673
GO:0004435	MF	phosphatidylinositol phospholipase C activity	2	1	3	3	0.0257829	0.624589
GO:0004629	MF	phospholipase C activity	2	1	3	3	0.0257829	0.624589
GO:0015114	MF	phosphate ion transmembrane transporter activity	2	1	3	3	0.0257829	0.624589
GO:0034605	BP	cellular response to heat	16	2	18	42	0.0258627	0.612008
GO:0051726	BP	regulation of cell cycle	23	8	31	81	0.0264331	0.620019
GO:0016615	MF	malate dehydrogenase activity	5	0	5	7	0.0269143	0.624589
GO:0140097	MF	catalytic activity, acting on DNA	21	8	29	71	0.0271843	0.624589
GO:0000271	BP	polysaccharide biosynthetic process	35	4	39	106	0.0273011	0.627384
GO:0071103	BP	DNA conformation change	20	3	23	57	0.0276699	0.627384
GO:1903825	BP	organic acid transmembrane transport	14	11	25	63	0.0276856	0.627384
GO:1905039	BP	carboxylic acid transmembrane transport	14	11	25	63	0.0276856	0.627384
GO:0030170	MF	pyridoxal phosphate binding	19	4	23	54	0.0278554	0.624589
GO:0070279	MF	vitamin B6 binding	19	4	23	54	0.0278554	0.624589
GO:0000776	CC	kinetochore	7	0	7	12	0.0286224	0.561715
GO:0008199	MF	ferric iron binding	3	1	4	5	0.0290748	0.624589
GO:0017176	MF	phosphatidylinositol N-acetylglucosaminyltransferase activity	0	4	4	5	0.0290748	0.624589
GO:0045551	MF	cinnamyl-alcohol dehydrogenase activity	4	0	4	5	0.0290748	0.624589
GO:0051259	BP	protein complex oligomerization	7	3	10	20	0.0292465	0.657187
L1 VS S2
GO.ID	Category	Term	Down	Up	DEG	Total	Pvalue	adjustPvalue
GO:0000079	BP	regulation of cyclin-dependent protein serine/threonine kinase activity	13	3	16	23	2.1e-07	0.000245629
GO:1904029	BP	regulation of cyclin-dependent protein kinase activity	13	3	16	23	2.1e-07	0.000245629
GO:0044770	BP	cell cycle phase transition	19	3	22	40	5.07e-07	0.000295334
GO:0044772	BP	mitotic cell cycle phase transition	19	3	22	40	5.07e-07	0.000295334
GO:0009768	BP	photosynthesis, light harvesting in photosystem I	9	1	10	11	6.31e-07	0.000295334
GO:0016705	MF	oxidoreductase activity, acting on paired donors, with incorporation or reduction of molecular oxygen	56	29	85	259	1.24e-06	0.000644218
GO:0005506	MF	iron ion binding	58	28	86	263	1.28e-06	0.000644218
GO:0071900	BP	regulation of protein serine/threonine kinase activity	13	3	16	26	2.52e-06	0.000982511
GO:0009765	BP	photosynthesis, light harvesting	11	1	12	17	5.99e-06	0.00200144
GO:0005976	BP	polysaccharide metabolic process	46	19	65	205	1.16e-05	0.00339698
GO:0005975	BP	carbohydrate metabolic process	94	46	140	528	1.48e-05	0.00384783
GO:0051726	BP	regulation of cell cycle	28	4	32	81	1.82e-05	0.00425243
GO:0016491	MF	oxidoreductase activity	193	85	278	1105	1.93e-05	0.0065126
GO:0007049	BP	cell cycle	52	8	60	188	2.02e-05	0.0042865
GO:0044815	CC	DNA packaging complex	19	1	20	41	2.12e-05	0.00617229
GO:1903047	BP	mitotic cell cycle process	28	5	33	86	2.75e-05	0.00536179
GO:0004497	MF	monooxygenase activity	40	31	71	223	2.93e-05	0.00686334
GO:0071944	CC	cell periphery	187	88	275	1151	3.26e-05	0.00617229
GO:0046527	MF	glucosyltransferase activity	22	14	36	93	3.4e-05	0.00686334
GO:0031224	CC	intrinsic component of membrane	428	221	649	2987	4.45e-05	0.00617229
GO:0010052	BP	guard cell differentiation	6	0	6	6	5.11e-05	0.00854059
GO:0010103	BP	stomatal complex morphogenesis	6	0	6	6	5.11e-05	0.00854059
GO:0010374	BP	stomatal complex development	8	0	8	10	5.84e-05	0.00867773
GO:0071555	BP	cell wall organization	39	17	56	178	5.93e-05	0.00867773
GO:0016762	MF	xyloglucan:xyloglucosyl transferase activity	11	5	16	30	6.37e-05	0.00959542
GO:0000278	BP	mitotic cell cycle	32	5	37	104	6.37e-05	0.00877006
GO:0019901	MF	protein kinase binding	16	4	20	42	6.65e-05	0.00959542
GO:0022402	BP	cell cycle process	44	6	50	155	7.18e-05	0.00933756
GO:0000786	CC	nucleosome	17	1	18	38	8.94e-05	0.00930113
GO:0006073	BP	cellular glucan metabolic process	31	10	41	121	9.37e-05	0.0107096
GO:0044042	BP	glucan metabolic process	31	10	41	121	9.37e-05	0.0107096
GO:0045229	BP	external encapsulating structure organization	40	18	58	189	9.61e-05	0.0107096
GO:0019900	MF	kinase binding	16	4	20	43	0.00010074	0.0113541
GO:0016538	MF	cyclin-dependent protein serine/threonine kinase regulator activity	12	3	15	28	0.000101175	0.0113541
GO:0004553	MF	hydrolase activity, hydrolyzing O-glycosyl compounds	48	26	74	246	0.000158523	0.0160108
GO:0000307	CC	cyclin-dependent protein kinase holoenzyme complex	12	3	15	30	0.000161623	0.013447
GO:0016709	MF	oxidoreductase activity, acting on paired donors, with incorporation or reduction of molecular oxygen, NAD(P)H as one donor, and incorporation of one atom of oxygen	27	20	47	141	0.000193052	0.0166399
GO:0016798	MF	hydrolase activity, acting on glycosyl bonds	51	29	80	272	0.000197702	0.0166399
GO:0009522	CC	photosystem I	11	1	12	22	0.000259527	0.014086
GO:0009798	BP	axis specification	5	0	5	5	0.000265675	0.0259033
GO:0009955	BP	adaxial/abaxial pattern specification	5	0	5	5	0.000265675	0.0259033
GO:0010158	BP	abaxial cell fate specification	5	0	5	5	0.000265675	0.0259033
GO:0016021	CC	integral component of membrane	411	215	626	2911	0.000268085	0.014086
GO:0005694	CC	chromosome	52	5	57	190	0.000277916	0.014086
GO:0044264	BP	cellular polysaccharide metabolic process	32	16	48	155	0.000297512	0.0278471
GO:0005886	CC	plasma membrane	150	70	220	925	0.000304746	0.014086
GO:0019887	MF	protein kinase regulator activity	12	4	16	34	0.000420398	0.0317175
GO:0048037	MF	cofactor binding	114	64	178	701	0.000439648	0.0317175
GO:0000793	CC	condensed chromosome	13	0	13	26	0.000443535	0.0177863
GO:0000794	CC	condensed nuclear chromosome	8	0	8	12	0.000470312	0.0177863
GO:0016168	MF	chlorophyll binding	9	1	10	17	0.000566034	0.038113
GO:0051304	BP	chromosome separation	8	1	9	15	0.000585073	0.0526565
GO:0010167	BP	response to nitrate	8	2	10	18	0.00066367	0.0549426
GO:0009809	BP	lignin biosynthetic process	4	3	7	10	0.000679868	0.0549426
GO:0003002	BP	regionalization	10	2	12	24	0.000680912	0.0549426
GO:0000775	CC	chromosome, centromeric region	10	0	10	18	0.00071135	0.0246601
GO:0010411	BP	xyloglucan metabolic process	13	7	20	51	0.000743806	0.0569805
GO:0071554	BP	cell wall organization or biogenesis	45	26	71	259	0.000754869	0.0569805
GO:0042651	CC	thylakoid membrane	42	4	46	152	0.000846753	0.0270961
GO:0007059	BP	chromosome segregation	15	1	16	38	0.00100944	0.0738155
GO:0034357	CC	photosynthetic membrane	45	4	49	166	0.00107521	0.0289044
GO:0005576	CC	extracellular region	76	39	115	456	0.00110771	0.0289044
GO:0008017	MF	microtubule binding	17	3	20	50	0.00113914	0.0719082
GO:0018298	BP	protein-chromophore linkage	9	1	10	19	0.00116043	0.0822851
GO:0009579	CC	thylakoid	54	5	59	209	0.00120195	0.0289044
GO:0009535	CC	chloroplast thylakoid membrane	38	3	41	134	0.00125067	0.0289044
GO:0055035	CC	plastid thylakoid membrane	38	3	41	134	0.00125067	0.0289044
GO:0019207	MF	kinase regulator activity	12	4	16	37	0.00132008	0.0784195
GO:0009943	BP	adaxial/abaxial axis specification	4	0	4	4	0.00138047	0.0897308
GO:0009944	BP	polarity specification of adaxial/abaxial axis	4	0	4	4	0.00138047	0.0897308
GO:0065001	BP	specification of axis polarity	4	0	4	4	0.00138047	0.0897308
GO:0003777	MF	microtubule motor activity	8	0	8	13	0.00139758	0.0784195
GO:0071103	BP	DNA conformation change	19	2	21	57	0.00143099	0.0905004
GO:0051783	BP	regulation of nuclear division	6	1	7	11	0.0015584	0.0959646
GO:0032993	CC	protein-DNA complex	21	2	23	65	0.00183355	0.0401451
GO:0010410	BP	hemicellulose metabolic process	14	13	27	81	0.00186045	0.111627
GO:0046906	MF	tetrapyrrole binding	60	36	96	360	0.00194932	0.103622
GO:0046914	MF	transition metal ion binding	114	49	163	656	0.00210889	0.106499
GO:0015631	MF	tubulin binding	19	3	22	60	0.00250203	0.120335
GO:0006268	BP	DNA unwinding involved in DNA replication	5	1	6	9	0.00250705	0.146662
GO:0046658	CC	anchored component of plasma membrane	25	11	36	118	0.00254271	0.0528884
GO:0016717	MF	oxidoreductase activity, acting on paired donors, with oxidation of a pair of donors resulting in the reduction of molecular oxygen to two molecules of water	8	0	8	14	0.0026813	0.123096
GO:0009699	BP	phenylpropanoid biosynthetic process	6	5	11	24	0.00276884	0.154808
GO:0010383	BP	cell wall polysaccharide metabolic process	15	14	29	91	0.00277861	0.154808
GO:0098687	CC	chromosomal region	13	1	14	34	0.00288456	0.0561215
GO:0044262	BP	cellular carbohydrate metabolic process	34	18	52	188	0.00299896	0.163199
GO:0015979	BP	photosynthesis	29	4	33	108	0.00317067	0.168553
GO:0000776	CC	kinetochore	7	0	7	12	0.00327699	0.0561215
GO:0005871	CC	kinesin complex	7	0	7	12	0.00327699	0.0561215
GO:0007018	BP	microtubule-based movement	8	0	8	15	0.00331344	0.168553
GO:0015995	BP	chlorophyll biosynthetic process	8	0	8	15	0.00331344	0.168553
GO:0031225	CC	anchored component of membrane	25	11	36	120	0.00347748	0.0561215
GO:0009534	CC	chloroplast thylakoid	42	4	46	162	0.0035076	0.0561215
GO:0031976	CC	plastid thylakoid	42	4	46	162	0.0035076	0.0561215
GO:0016758	MF	transferase activity, transferring hexosyl groups	50	31	81	302	0.00358861	0.157587
GO:0015630	CC	microtubule cytoskeleton	22	2	24	72	0.00365381	0.0562957
GO:0044550	BP	secondary metabolite biosynthetic process	8	6	14	35	0.00365672	0.182058
GO:0051338	BP	regulation of transferase activity	15	4	19	54	0.00431703	0.210455
GO:0016020	CC	membrane	520	247	767	3705	0.00475349	0.0706232
GO:0009888	BP	tissue development	24	4	28	90	0.00476408	0.213513
GO:0000280	BP	nuclear division	16	1	17	47	0.00492148	0.213513
GO:0043549	BP	regulation of kinase activity	13	4	17	47	0.00492148	0.213513
GO:0045859	BP	regulation of protein kinase activity	13	4	17	47	0.00492148	0.213513
GO:0007389	BP	pattern specification process	10	2	12	29	0.00504588	0.213513
GO:0000779	CC	condensed chromosome, centromeric region	6	0	6	10	0.00547597	0.0785518
GO:0032392	BP	DNA geometric change	7	1	8	16	0.0055175	0.213513
GO:0071241	BP	cellular response to inorganic substance	7	1	8	16	0.0055175	0.213513
GO:0090626	BP	plant epidermis morphogenesis	8	0	8	16	0.0055175	0.213513
GO:0006310	BP	DNA recombination	20	2	22	67	0.00579661	0.213513
GO:0009228	BP	thiamine biosynthetic process	3	1	4	5	0.00583967	0.213513
GO:0016103	BP	diterpenoid catabolic process	4	0	4	5	0.00583967	0.213513
GO:0016115	BP	terpenoid catabolic process	4	0	4	5	0.00583967	0.213513
GO:0042724	BP	thiamine-containing compound biosynthetic process	3	1	4	5	0.00583967	0.213513
GO:0045487	BP	gibberellin catabolic process	4	0	4	5	0.00583967	0.213513
GO:1902182	BP	shoot apical meristem development	4	0	4	5	0.00583967	0.213513
GO:1902183	BP	regulation of shoot apical meristem development	4	0	4	5	0.00583967	0.213513
GO:0042546	BP	cell wall biogenesis	20	15	35	121	0.00643078	0.231508
GO:0008092	MF	cytoskeletal protein binding	23	9	32	103	0.00650398	0.249984
GO:0000302	BP	response to reactive oxygen species	11	3	14	37	0.0065649	0.232756
GO:0015112	MF	nitrate transmembrane transporter activity	5	1	6	10	0.00695634	0.249984
GO:0042814	BP	monopolar cell growth	3	0	3	3	0.00716855	0.234976
GO:0051513	BP	regulation of monopolar cell growth	3	0	3	3	0.00716855	0.234976
GO:0090322	BP	regulation of superoxide metabolic process	3	0	3	3	0.00716855	0.234976
GO:0008199	MF	ferric iron binding	3	1	4	5	0.00717777	0.249984
GO:0017022	MF	myosin binding	1	3	4	5	0.00717777	0.249984
GO:0045543	MF	gibberellin 2-beta-dioxygenase activity	4	0	4	5	0.00717777	0.249984
GO:0045551	MF	cinnamyl-alcohol dehydrogenase activity	3	1	4	5	0.00717777	0.249984
GO:0005815	CC	microtubule organizing center	9	1	10	23	0.00721697	0.0954652
GO:0031262	CC	Ndc80 complex	3	0	3	3	0.00734348	0.0954652
GO:0031617	CC	NMS complex	3	0	3	3	0.00734348	0.0954652
GO:0008422	MF	beta-glucosidase activity	4	5	9	19	0.00746326	0.251263
GO:0001932	BP	regulation of protein phosphorylation	15	4	19	57	0.00835602	0.234976
GO:0000271	BP	polysaccharide biosynthetic process	21	10	31	106	0.00841053	0.234976
GO:0008381	MF	mechanosensitive ion channel activity	2	1	3	3	0.00843067	0.25803
GO:0008574	MF	ATP-dependent microtubule motor activity, plus-end-directed	3	0	3	3	0.00843067	0.25803
GO:1990939	MF	ATP-dependent microtubule motor activity	3	0	3	3	0.00843067	0.25803
GO:0009250	BP	glucan biosynthetic process	15	5	20	61	0.00846183	0.234976
GO:0000725	BP	recombinational repair	13	1	14	38	0.00858831	0.234976
GO:0090627	BP	plant epidermal cell differentiation	8	0	8	17	0.00868274	0.234976
GO:0001708	BP	cell fate specification	5	0	5	8	0.0088367	0.234976
GO:0005978	BP	glycogen biosynthetic process	5	0	5	8	0.0088367	0.234976
GO:0007088	BP	regulation of mitotic nuclear division	4	1	5	8	0.0088367	0.234976
GO:0007091	BP	metaphase/anaphase transition of mitotic cell cycle	4	1	5	8	0.0088367	0.234976
GO:0009903	BP	chloroplast avoidance movement	3	2	5	8	0.0088367	0.234976
GO:0009904	BP	chloroplast accumulation movement	3	2	5	8	0.0088367	0.234976
GO:0010965	BP	regulation of mitotic sister chromatid separation	4	1	5	8	0.0088367	0.234976
GO:0030071	BP	regulation of mitotic metaphase/anaphase transition	4	1	5	8	0.0088367	0.234976
GO:0033045	BP	regulation of sister chromatid segregation	4	1	5	8	0.0088367	0.234976
GO:0033047	BP	regulation of mitotic sister chromatid segregation	4	1	5	8	0.0088367	0.234976
GO:0044784	BP	metaphase/anaphase transition of cell cycle	4	1	5	8	0.0088367	0.234976
GO:0051983	BP	regulation of chromosome segregation	4	1	5	8	0.0088367	0.234976
GO:1902099	BP	regulation of metaphase/anaphase transition of cell cycle	4	1	5	8	0.0088367	0.234976
GO:1905818	BP	regulation of chromosome separation	4	1	5	8	0.0088367	0.234976
GO:0051276	BP	chromosome organization	46	4	50	189	0.00908452	0.238851
GO:0032508	BP	DNA duplex unwinding	6	1	7	14	0.00942567	0.240849
GO:0005618	CC	cell wall	36	17	53	201	0.00943301	0.118913
GO:0005977	BP	glycogen metabolic process	6	0	6	11	0.00967512	0.240849
GO:0006112	BP	energy reserve metabolic process	6	0	6	11	0.00967512	0.240849
GO:0071249	BP	cellular response to nitrate	5	1	6	11	0.00967512	0.240849
GO:1902170	BP	cellular response to reactive nitrogen species	5	1	6	11	0.00967512	0.240849
GO:0009523	CC	photosystem II	14	2	16	46	0.0103956	0.124054
GO:0030312	CC	external encapsulating structure	36	17	53	202	0.0104372	0.124054
GO:0031226	CC	intrinsic component of plasma membrane	31	19	50	189	0.0107406	0.124114
GO:0003774	MF	motor activity	9	0	9	20	0.0111554	0.323915
GO:0004565	MF	beta-galactosidase activity	4	1	5	8	0.0112248	0.323915
GO:0042445	BP	hormone metabolic process	13	12	25	83	0.0115024	0.283322
GO:0015297	MF	antiporter activity	15	9	24	75	0.0116299	0.326282
GO:0005813	CC	centrosome	8	1	9	21	0.011911	0.130786
GO:0005875	CC	microtubule associated complex	11	0	11	28	0.0119468	0.130786
GO:0006629	BP	lipid metabolic process	76	28	104	441	0.0120059	0.292643
GO:0042325	BP	regulation of phosphorylation	15	4	19	59	0.012439	0.297545
GO:0098813	BP	nuclear chromosome segregation	11	1	12	32	0.0124613	0.297545
GO:1902554	CC	serine/threonine protein kinase complex	12	3	15	43	0.0125303	0.133657
GO:0000724	BP	double-strand break repair via homologous recombination	12	1	13	36	0.0133989	0.316701
GO:0006458	BP	'de novo' protein folding	14	0	14	40	0.0140859	0.326347
GO:0051321	BP	meiotic cell cycle	13	1	14	40	0.0140859	0.326347
GO:0070008	MF	serine-type exopeptidase activity	6	4	10	24	0.0141783	0.387028
GO:0010817	BP	regulation of hormone levels	16	12	28	97	0.014249	0.326889
GO:0005982	BP	starch metabolic process	7	0	7	15	0.0147739	0.333942
GO:0042542	BP	response to hydrogen peroxide	2	2	4	6	0.0148419	0.333942
GO:0009606	BP	tropism	10	1	11	29	0.0150103	0.334515
GO:1902911	CC	protein kinase complex	12	3	15	44	0.0156787	0.163058
GO:0048638	BP	regulation of developmental growth	6	3	9	22	0.0158955	0.350901
GO:0004185	MF	serine-type carboxypeptidase activity	6	3	9	21	0.0160595	0.426844
GO:0090558	BP	plant epidermis development	12	0	12	33	0.016227	0.35487
GO:0019252	BP	starch biosynthetic process	5	0	5	9	0.0167488	0.359561
GO:0051306	BP	mitotic sister chromatid separation	4	1	5	9	0.0167488	0.359561
GO:0044036	BP	cell wall macromolecule metabolic process	16	14	30	107	0.0173615	0.369327
GO:0020037	MF	heme binding	51	35	86	343	0.017731	0.454277
GO:0046982	MF	protein heterodimerization activity	16	3	19	58	0.0180413	0.454277
GO:0035251	MF	UDP-glucosyltransferase activity	11	9	20	62	0.018441	0.454277
GO:0006928	BP	movement of cell or subcellular component	8	0	8	19	0.0187744	0.395785
GO:0008094	MF	DNA-dependent ATPase activity	11	1	12	32	0.018966	0.456086
GO:0009521	CC	photosystem	16	2	18	57	0.019683	0.195425
GO:0005874	CC	microtubule	15	2	17	53	0.0197304	0.195425
GO:0010035	BP	response to inorganic substance	25	7	32	117	0.0205122	0.428558
GO:0045786	BP	negative regulation of cell cycle	12	0	12	34	0.0207905	0.430529
GO:0005089	MF	Rho guanyl-nucleotide exchange factor activity	5	0	5	9	0.0210565	0.494582
GO:0019684	BP	photosynthesis, light reaction	13	4	17	54	0.0219888	0.451348
GO:0015706	BP	nitrate transport	3	0	3	4	0.0245328	0.463234
L2 VS S1
GO.ID	Category	Term	Down	Up	DEG	Total	Pvalue	adjustPvalue
GO:0030312	CC	external encapsulating structure	60	19	79	202	1.88567e-08	5.38673e-06
GO:0071555	BP	cell wall organization	60	10	70	178	2.50432e-08	3.8456e-05
GO:0045229	BP	external encapsulating structure organization	61	12	73	189	3.04964e-08	3.8456e-05
GO:0005618	CC	cell wall	60	18	78	201	3.45436e-08	5.38673e-06
GO:0005576	CC	extracellular region	108	41	149	456	3.62336e-08	5.38673e-06
GO:0071944	CC	cell periphery	249	75	324	1151	5.87463e-08	6.55021e-06
GO:0046906	MF	tetrapyrrole binding	86	36	122	360	7.60244e-07	0.000813461
GO:0005975	BP	carbohydrate metabolic process	120	38	158	528	8.39163e-07	0.000705456
GO:1903047	BP	mitotic cell cycle process	33	5	38	86	1.48941e-06	0.000851276
GO:0071554	BP	cell wall organization or biogenesis	74	13	87	259	2.16715e-06	0.000851276
GO:0072593	BP	reactive oxygen species metabolic process	38	15	53	137	2.27824e-06	0.000851276
GO:0042743	BP	hydrogen peroxide metabolic process	34	15	49	124	2.69283e-06	0.000851276
GO:0022402	BP	cell cycle process	52	6	58	155	2.70032e-06	0.000851276
GO:0071669	BP	plant-type cell wall organization or biogenesis	39	4	43	106	4.93687e-06	0.00138342
GO:0020037	MF	heme binding	78	36	114	343	5.06166e-06	0.00270799
GO:0007049	BP	cell cycle	57	9	66	188	7.23772e-06	0.00182535
GO:0042744	BP	hydrogen peroxide catabolic process	31	15	46	119	1.08043e-05	0.00236754
GO:0051187	BP	cofactor catabolic process	32	18	50	133	1.1265e-05	0.00236754
GO:0005874	CC	microtubule	23	3	26	53	1.19332e-05	0.000912862
GO:0015630	CC	microtubule cytoskeleton	29	3	32	72	1.66563e-05	0.000912862
GO:0099081	CC	supramolecular polymer	24	3	27	57	1.8421e-05	0.000912862
GO:0099512	CC	supramolecular fiber	24	3	27	57	1.8421e-05	0.000912862
GO:0099513	CC	polymeric cytoskeletal fiber	24	3	27	57	1.8421e-05	0.000912862
GO:0000278	BP	mitotic cell cycle	36	5	41	104	1.86072e-05	0.00360979
GO:0016999	BP	antibiotic metabolic process	37	17	54	152	3.33697e-05	0.00601131
GO:0005694	CC	chromosome	56	9	65	190	6.04834e-05	0.00269756
GO:0017001	BP	antibiotic catabolic process	31	15	46	127	7.34452e-05	0.0123486
GO:0098687	CC	chromosomal region	15	3	18	34	7.4244e-05	0.00301026
GO:0006979	BP	response to oxidative stress	43	20	63	191	0.000101086	0.0159336
GO:0044815	CC	DNA packaging complex	20	0	20	41	0.000133541	0.00496326
GO:0005506	MF	iron ion binding	62	24	86	263	0.000137972	0.0424566
GO:0004601	MF	peroxidase activity	31	16	47	126	0.000167752	0.0424566
GO:0009664	BP	plant-type cell wall organization	20	2	22	49	0.000181124	0.0240952
GO:0042737	BP	drug catabolic process	43	18	61	187	0.000183859	0.0240952
GO:0007018	BP	microtubule-based movement	9	1	10	15	0.000197122	0.0240952
GO:0044770	BP	cell cycle phase transition	16	3	19	40	0.000200634	0.0240952
GO:0044772	BP	mitotic cell cycle phase transition	16	3	19	40	0.000200634	0.0240952
GO:0016684	MF	oxidoreductase activity, acting on peroxide as acceptor	31	16	47	127	0.000208208	0.0424566
GO:0003824	MF	catalytic activity	856	348	1204	4967	0.000238074	0.0424566
GO:0017144	BP	drug metabolic process	67	26	93	315	0.000287323	0.0329377
GO:0048037	MF	cofactor binding	142	56	198	701	0.000325469	0.0497503
GO:0099080	CC	supramolecular complex	32	5	37	99	0.000333232	0.0113759
GO:0009505	CC	plant-type cell wall	22	12	34	89	0.000357092	0.0113759
GO:0009768	BP	photosynthesis, light harvesting in photosystem I	8	0	8	11	0.000373297	0.0409328
GO:0016705	MF	oxidoreductase activity, acting on paired donors, with incorporation or reduction of molecular oxygen	58	25	83	259	0.00037443	0.05008
GO:0009798	BP	axis specification	5	0	5	5	0.000439838	0.0426643
GO:0009955	BP	adaxial/abaxial pattern specification	5	0	5	5	0.000439838	0.0426643
GO:0010158	BP	abaxial cell fate specification	5	0	5	5	0.000439838	0.0426643
GO:0000786	CC	nucleosome	18	0	18	38	0.000454715	0.0135202
GO:0042136	BP	neurotransmitter biosynthetic process	4	3	7	9	0.000475164	0.0443838
GO:0003777	MF	microtubule motor activity	9	0	9	13	0.000485969	0.0519987
GO:0015925	MF	galactosidase activity	5	4	9	13	0.000485969	0.0519987
GO:0016491	MF	oxidoreductase activity	212	84	296	1105	0.000628477	0.0611337
GO:0008017	MF	microtubule binding	21	1	22	50	0.000737659	0.0621472
GO:0016209	MF	antioxidant activity	33	17	50	144	0.00075506	0.0621472
GO:0051726	BP	regulation of cell cycle	25	5	30	81	0.000832625	0.0727031
GO:0009765	BP	photosynthesis, light harvesting	10	0	10	17	0.000836	0.0727031
GO:0005976	BP	polysaccharide metabolic process	54	9	63	205	0.00088436	0.0743452
GO:0016717	MF	oxidoreductase activity, acting on paired donors, with oxidation of a pair of donors resulting in the reduction of molecular oxygen to two molecules of water	9	0	9	14	0.00108443	0.0828813
GO:0006950	BP	response to stress	145	54	199	774	0.00111136	0.0869121
GO:0005871	CC	kinesin complex	8	0	8	12	0.00112358	0.0313198
GO:0009611	BP	response to wounding	12	1	13	26	0.00112432	0.0869121
GO:0005856	CC	cytoskeleton	34	3	37	105	0.00121036	0.0317542
GO:0051304	BP	chromosome separation	8	1	9	15	0.00127076	0.0869121
GO:0005886	CC	plasma membrane	185	55	240	925	0.00130342	0.0322958
GO:0005815	CC	microtubule organizing center	11	1	12	23	0.00142664	0.0334886
GO:0000819	BP	sister chromatid segregation	11	1	12	24	0.00174322	0.0869121
GO:0007088	BP	regulation of mitotic nuclear division	5	1	6	8	0.001754	0.0869121
GO:0007091	BP	metaphase/anaphase transition of mitotic cell cycle	5	1	6	8	0.001754	0.0869121
GO:0010965	BP	regulation of mitotic sister chromatid separation	5	1	6	8	0.001754	0.0869121
GO:0030071	BP	regulation of mitotic metaphase/anaphase transition	5	1	6	8	0.001754	0.0869121
GO:0033045	BP	regulation of sister chromatid segregation	5	1	6	8	0.001754	0.0869121
GO:0033047	BP	regulation of mitotic sister chromatid segregation	5	1	6	8	0.001754	0.0869121
GO:0044784	BP	metaphase/anaphase transition of cell cycle	5	1	6	8	0.001754	0.0869121
GO:0051983	BP	regulation of chromosome segregation	5	1	6	8	0.001754	0.0869121
GO:1902099	BP	regulation of metaphase/anaphase transition of cell cycle	5	1	6	8	0.001754	0.0869121
GO:1902969	BP	mitotic DNA replication	6	0	6	8	0.001754	0.0869121
GO:1905818	BP	regulation of chromosome separation	5	1	6	8	0.001754	0.0869121
GO:0006538	BP	glutamate catabolic process	4	0	4	4	0.00206593	0.0869121
GO:0009943	BP	adaxial/abaxial axis specification	4	0	4	4	0.00206593	0.0869121
GO:0009944	BP	polarity specification of adaxial/abaxial axis	4	0	4	4	0.00206593	0.0869121
GO:0051510	BP	regulation of unidimensional cell growth	4	0	4	4	0.00206593	0.0869121
GO:0065001	BP	specification of axis polarity	4	0	4	4	0.00206593	0.0869121
GO:0007094	BP	mitotic spindle assembly checkpoint	5	0	5	6	0.00217108	0.0869121
GO:0031577	BP	spindle checkpoint	5	0	5	6	0.00217108	0.0869121
GO:0033046	BP	negative regulation of sister chromatid segregation	5	0	5	6	0.00217108	0.0869121
GO:0033048	BP	negative regulation of mitotic sister chromatid segregation	5	0	5	6	0.00217108	0.0869121
GO:0045839	BP	negative regulation of mitotic nuclear division	5	0	5	6	0.00217108	0.0869121
GO:0045841	BP	negative regulation of mitotic metaphase/anaphase transition	5	0	5	6	0.00217108	0.0869121
GO:0051985	BP	negative regulation of chromosome segregation	5	0	5	6	0.00217108	0.0869121
GO:0071173	BP	spindle assembly checkpoint	5	0	5	6	0.00217108	0.0869121
GO:0071174	BP	mitotic spindle checkpoint	5	0	5	6	0.00217108	0.0869121
GO:1902100	BP	negative regulation of metaphase/anaphase transition of cell cycle	5	0	5	6	0.00217108	0.0869121
GO:1903409	BP	reactive oxygen species biosynthetic process	5	0	5	6	0.00217108	0.0869121
GO:1905819	BP	negative regulation of chromosome separation	5	0	5	6	0.00217108	0.0869121
GO:2000816	BP	negative regulation of mitotic sister chromatid separation	5	0	5	6	0.00217108	0.0869121
GO:0008194	MF	UDP-glycosyltransferase activity	45	22	67	213	0.00223702	0.158435
GO:0042555	CC	MCM complex	4	0	4	4	0.00232608	0.0511395
GO:0008094	MF	DNA-dependent ATPase activity	15	0	15	32	0.00236912	0.158435
GO:0009628	BP	response to abiotic stimulus	72	23	95	343	0.00247354	0.0965275
GO:0006631	BP	fatty acid metabolic process	27	3	30	86	0.00248782	0.0965275
GO:0005881	CC	cytoplasmic microtubule	4	1	5	6	0.00250218	0.0511395
GO:0000228	CC	nuclear chromosome	30	4	34	98	0.00252258	0.0511395
GO:0006928	BP	movement of cell or subcellular component	9	1	10	19	0.00260614	0.0980998
GO:2000022	BP	regulation of jasmonic acid mediated signaling pathway	8	2	10	19	0.00260614	0.0980998
GO:0004351	MF	glutamate decarboxylase activity	4	0	4	4	0.00273583	0.165612
GO:0016758	MF	transferase activity, transferring hexosyl groups	65	25	90	302	0.002786	0.165612
GO:0051783	BP	regulation of nuclear division	6	1	7	11	0.00289812	0.107486
GO:0000781	CC	chromosome, telomeric region	6	3	9	16	0.00293544	0.0569219
GO:0000725	BP	recombinational repair	14	2	16	38	0.00306209	0.111922
GO:0016881	MF	acid-amino acid ligase activity	5	3	8	13	0.00310791	0.171014
GO:0004553	MF	hydrolase activity, hydrolyzing O-glycosyl compounds	57	18	75	246	0.00319652	0.171014
GO:0003697	MF	single-stranded DNA binding	13	2	15	33	0.00343666	0.175106
GO:0007017	BP	microtubule-based process	25	4	29	84	0.00346654	0.124894
GO:0044262	BP	cellular carbohydrate metabolic process	45	11	56	188	0.00360291	0.126319
GO:0098813	BP	nuclear chromosome segregation	13	1	14	32	0.00360664	0.126319
GO:0033260	BP	nuclear DNA replication	8	0	8	14	0.00365634	0.126319
GO:0046527	MF	glucosyltransferase activity	24	9	33	93	0.00380791	0.185203
GO:0050896	BP	response to stimulus	243	85	328	1366	0.00407923	0.13261
GO:0006629	BP	lipid metabolic process	88	29	117	441	0.00415546	0.13261
GO:0000079	BP	regulation of cyclin-dependent protein serine/threonine kinase activity	8	3	11	23	0.00420489	0.13261
GO:1904029	BP	regulation of cyclin-dependent protein kinase activity	8	3	11	23	0.00420489	0.13261
GO:0032993	CC	protein-DNA complex	22	2	24	65	0.00422295	0.0784765
GO:0000070	BP	mitotic sister chromatid segregation	9	1	10	20	0.00422623	0.13261
GO:0051259	BP	protein complex oligomerization	7	3	10	20	0.00422623	0.13261
GO:0006268	BP	DNA unwinding involved in DNA replication	5	1	6	9	0.00431166	0.13261
GO:0019252	BP	starch biosynthetic process	5	1	6	9	0.00431166	0.13261
GO:0051306	BP	mitotic sister chromatid separation	5	1	6	9	0.00431166	0.13261
GO:0016798	MF	hydrolase activity, acting on glycosyl bonds	61	20	81	272	0.00450523	0.209591
GO:0000724	BP	double-strand break repair via homologous recombination	13	2	15	36	0.00461095	0.140106
GO:0010817	BP	regulation of hormone levels	20	12	32	97	0.0049021	0.14718
GO:0015631	MF	tubulin binding	21	2	23	60	0.00500544	0.219418
GO:0044264	BP	cellular polysaccharide metabolic process	40	7	47	155	0.00504548	0.149702
GO:0043167	MF	ion binding	501	204	705	2872	0.00512658	0.219418
GO:0071103	BP	DNA conformation change	20	1	21	57	0.0051603	0.151329
GO:0003688	MF	DNA replication origin binding	7	1	8	14	0.00580588	0.238934
GO:0031347	BP	regulation of defense response	16	2	18	47	0.00585047	0.166965
GO:0051338	BP	regulation of transferase activity	14	6	20	54	0.00585662	0.166965
GO:0042546	BP	cell wall biogenesis	33	5	38	121	0.00589211	0.166965
GO:0000271	BP	polysaccharide biosynthetic process	28	6	34	106	0.00622887	0.169747
GO:0010564	BP	regulation of cell cycle process	14	1	15	37	0.00625344	0.169747
GO:0032886	BP	regulation of microtubule-based process	4	1	5	7	0.00625951	0.169747
GO:0051784	BP	negative regulation of nuclear division	5	0	5	7	0.00625951	0.169747
GO:0005089	MF	Rho guanyl-nucleotide exchange factor activity	6	0	6	9	0.00626272	0.248087
GO:0042133	BP	neurotransmitter metabolic process	5	3	8	15	0.00638271	0.171247
GO:0140014	BP	mitotic nuclear division	9	1	10	21	0.00654588	0.173243
GO:0009753	BP	response to jasmonic acid	14	3	17	44	0.0065945	0.173243
GO:0003678	MF	DNA helicase activity	9	0	9	17	0.0066963	0.248087
GO:0046982	MF	protein heterodimerization activity	20	2	22	58	0.0069088	0.248087
GO:0003774	MF	motor activity	9	1	10	20	0.00720179	0.248087
GO:0004672	MF	protein kinase activity	115	37	152	558	0.00728162	0.248087
GO:0004497	MF	monooxygenase activity	46	21	67	223	0.00741943	0.248087
GO:0009867	BP	jasmonic acid mediated signaling pathway	10	3	13	31	0.0076535	0.198991
GO:0000775	CC	chromosome, centromeric region	9	0	9	18	0.00812396	0.139941
GO:0005813	CC	centrosome	9	1	10	21	0.00816086	0.139941
GO:0031225	CC	anchored component of membrane	34	4	38	120	0.00847176	0.139941
GO:0006267	BP	pre-replicative complex assembly involved in nuclear cell cycle DNA replication	4	0	4	5	0.00857031	0.211905
GO:0036388	BP	pre-replicative complex assembly	4	0	4	5	0.00857031	0.211905
GO:0043649	BP	dicarboxylic acid catabolic process	4	0	4	5	0.00857031	0.211905
GO:0070507	BP	regulation of microtubule cytoskeleton organization	4	0	4	5	0.00857031	0.211905
GO:1902299	BP	pre-replicative complex assembly involved in cell cycle DNA replication	4	0	4	5	0.00857031	0.211905
GO:0009266	BP	response to temperature stimulus	31	10	41	136	0.00939917	0.226475
GO:0001101	BP	response to acid chemical	37	16	53	184	0.00942882	0.226475
GO:0006809	BP	nitric oxide biosynthetic process	3	0	3	3	0.00969837	0.226475
GO:0042814	BP	monopolar cell growth	3	0	3	3	0.00969837	0.226475
GO:0046209	BP	nitric oxide metabolic process	3	0	3	3	0.00969837	0.226475
GO:0051513	BP	regulation of monopolar cell growth	3	0	3	3	0.00969837	0.226475
GO:0004439	MF	phosphatidylinositol-4,5-bisphosphate 5-phosphatase activity	6	2	8	15	0.00997005	0.278419
GO:0106019	MF	phosphatidylinositol-4,5-bisphosphate phosphatase activity	6	2	8	15	0.00997005	0.278419
GO:0046839	BP	phospholipid dephosphorylation	5	2	7	13	0.0100632	0.230722
GO:0046856	BP	phosphatidylinositol dephosphorylation	5	2	7	13	0.0100632	0.230722
GO:2001251	BP	negative regulation of chromosome organization	9	0	9	19	0.0102255	0.232331
GO:0001505	BP	regulation of neurotransmitter levels	5	3	8	16	0.0104076	0.233959
GO:0051276	BP	chromosome organization	49	5	54	189	0.0104827	0.233959
GO:0046658	CC	anchored component of plasma membrane	33	4	37	118	0.011003	0.175262
GO:0004557	MF	alpha-galactosidase activity	1	3	4	5	0.0111788	0.278419
GO:0008199	MF	ferric iron binding	3	1	4	5	0.0111788	0.278419
GO:0045551	MF	cinnamyl-alcohol dehydrogenase activity	4	0	4	5	0.0111788	0.278419
GO:0052692	MF	raffinose alpha-galactosidase activity	1	3	4	5	0.0111788	0.278419
GO:0042445	BP	hormone metabolic process	16	11	27	83	0.0113611	0.251341
GO:0009408	BP	response to heat	20	8	28	87	0.0117446	0.257564
GO:0008574	MF	ATP-dependent microtubule motor activity, plus-end-directed	3	0	3	3	0.0119694	0.278419
GO:0008940	MF	nitrate reductase activity	3	0	3	3	0.0119694	0.278419
GO:0009703	MF	nitrate reductase (NADH) activity	3	0	3	3	0.0119694	0.278419
GO:0016661	MF	oxidoreductase activity, acting on other nitrogenous compounds as donors	3	0	3	3	0.0119694	0.278419
GO:0046857	MF	oxidoreductase activity, acting on other nitrogenous compounds as donors, with NAD or NADP as acceptor	3	0	3	3	0.0119694	0.278419
GO:0050463	MF	nitrate reductase [NAD(P)H] activity	3	0	3	3	0.0119694	0.278419
GO:0050464	MF	nitrate reductase (NADPH) activity	3	0	3	3	0.0119694	0.278419
GO:1990939	MF	ATP-dependent microtubule motor activity	3	0	3	3	0.0119694	0.278419
GO:0071229	BP	cellular response to acid chemical	20	9	29	91	0.0120877	0.262804
GO:0016757	MF	transferase activity, transferring glycosyl groups	87	29	116	421	0.0124538	0.283523
GO:0071900	BP	regulation of protein serine/threonine kinase activity	8	3	11	26	0.0127906	0.275708
GO:0009832	BP	plant-type cell wall biogenesis	21	2	23	69	0.0137244	0.282508
GO:0000727	BP	double-strand break repair via break-induced replication	5	0	5	8	0.0137687	0.282508
GO:0001708	BP	cell fate specification	5	0	5	8	0.0137687	0.282508
GO:0009065	BP	glutamine family amino acid catabolic process	5	0	5	8	0.0137687	0.282508
GO:0000280	BP	nuclear division	16	1	17	47	0.0137788	0.282508
GO:0071395	BP	cellular response to jasmonic acid stimulus	10	3	13	33	0.0139115	0.282508
GO:0046872	MF	metal ion binding	250	126	376	1498	0.0139237	0.310383
GO:1901987	BP	regulation of cell cycle phase transition	9	1	10	23	0.0140022	0.282508
L2 VS S1
GO.ID	Category	Term	Down	Up	DEG	Total	Pvalue	adjustPvalue
GO:0005694	CC	chromosome	53	5	58	190	2.7068e-07	0.000104482
GO:0005975	BP	carbohydrate metabolic process	84	39	123	528	5.41744e-07	0.00111112
GO:0009768	BP	photosynthesis, light harvesting in photosystem I	9	0	9	11	2.00388e-06	0.00205498
GO:0022402	BP	cell cycle process	43	3	46	155	4.41307e-06	0.00236521
GO:0044815	CC	DNA packaging complex	18	1	19	41	4.42346e-06	0.000853727
GO:0007049	BP	cell cycle	48	5	53	188	4.61279e-06	0.00236521
GO:0009765	BP	photosynthesis, light harvesting	11	0	11	17	5.7749e-06	0.00236887
GO:0015630	CC	microtubule cytoskeleton	25	2	27	72	7.10724e-06	0.000914465
GO:0005815	CC	microtubule organizing center	12	1	13	23	9.59201e-06	0.000925629
GO:0008017	MF	microtubule binding	18	3	21	50	1.32872e-05	0.0118655
GO:0000786	CC	nucleosome	16	1	17	38	2.51287e-05	0.00193993
GO:0016798	MF	hydrolase activity, acting on glycosyl bonds	49	21	70	272	3.39093e-05	0.0151405
GO:0004553	MF	hydrolase activity, hydrolyzing O-glycosyl compounds	46	18	64	246	5.13648e-05	0.0152896
GO:0000793	CC	condensed chromosome	13	0	13	26	5.44346e-05	0.00350196
GO:0003002	BP	regionalization	10	2	12	24	7.76045e-05	0.019975
GO:0016705	MF	oxidoreductase activity, acting on paired donors, with incorporation or reduction of molecular oxygen	36	30	66	259	7.80546e-05	0.0174257
GO:0009798	BP	axis specification	5	0	5	5	8.76522e-05	0.019975
GO:0009955	BP	adaxial/abaxial pattern specification	5	0	5	5	8.76522e-05	0.019975
GO:0010158	BP	abaxial cell fate specification	5	0	5	5	8.76522e-05	0.019975
GO:0032993	CC	protein-DNA complex	21	2	23	65	9.63189e-05	0.0053113
GO:0005813	CC	centrosome	10	1	11	21	0.000120822	0.00559866
GO:0005506	MF	iron ion binding	39	27	66	263	0.000127535	0.0227778
GO:0005976	BP	polysaccharide metabolic process	35	17	52	205	0.000129746	0.0266108
GO:0000775	CC	chromosome, centromeric region	10	0	10	18	0.000130539	0.00559866
GO:0000278	BP	mitotic cell cycle	29	2	31	104	0.000144467	0.0269366
GO:0010374	BP	stomatal complex development	7	0	7	10	0.000161733	0.0276429
GO:0071555	BP	cell wall organization	32	14	46	178	0.000197656	0.0293358
GO:0051301	BP	cell division	18	2	20	57	0.000200245	0.0293358
GO:0004497	MF	monooxygenase activity	26	31	57	223	0.000216097	0.0321625
GO:0007017	BP	microtubule-based process	22	4	26	84	0.000251208	0.0343485
GO:0003777	MF	microtubule motor activity	8	0	8	13	0.000285914	0.0340872
GO:0015631	MF	tubulin binding	18	3	21	60	0.000305372	0.0340872
GO:0099081	CC	supramolecular polymer	18	2	20	57	0.000308197	0.00921986
GO:0099512	CC	supramolecular fiber	18	2	20	57	0.000308197	0.00921986
GO:0099513	CC	polymeric cytoskeletal fiber	18	2	20	57	0.000308197	0.00921986
GO:0005874	CC	microtubule	17	2	19	53	0.000315996	0.00921986
GO:0005576	CC	extracellular region	51	49	100	456	0.000334399	0.00921986
GO:1903047	BP	mitotic cell cycle process	24	2	26	86	0.000380129	0.0409974
GO:0045229	BP	external encapsulating structure organization	32	15	47	189	0.000439386	0.0409974
GO:0010052	BP	guard cell differentiation	5	0	5	6	0.000458427	0.0409974
GO:0010103	BP	stomatal complex morphogenesis	5	0	5	6	0.000458427	0.0409974
GO:0000271	BP	polysaccharide biosynthetic process	17	13	30	106	0.000495639	0.0409974
GO:0016168	MF	chlorophyll binding	9	0	9	17	0.000542344	0.0529698
GO:0044770	BP	cell cycle phase transition	15	0	15	40	0.000551678	0.0409974
GO:0044772	BP	mitotic cell cycle phase transition	15	0	15	40	0.000551678	0.0409974
GO:0006073	BP	cellular glucan metabolic process	23	10	33	121	0.000552701	0.0409974
GO:0044042	BP	glucan metabolic process	23	10	33	121	0.000552701	0.0409974
GO:0009943	BP	adaxial/abaxial axis specification	4	0	4	4	0.000568756	0.0409974
GO:0009944	BP	polarity specification of adaxial/abaxial axis	4	0	4	4	0.000568756	0.0409974
GO:0051510	BP	regulation of unidimensional cell growth	4	0	4	4	0.000568756	0.0409974
GO:0065001	BP	specification of axis polarity	4	0	4	4	0.000568756	0.0409974
GO:0071554	BP	cell wall organization or biogenesis	37	23	60	259	0.000579681	0.0409974
GO:0046527	MF	glucosyltransferase activity	18	10	28	93	0.000593167	0.0529698
GO:0031224	CC	intrinsic component of membrane	350	178	528	2987	0.000639015	0.0155118
GO:0051233	CC	spindle midzone	4	0	4	4	0.000642977	0.0155118
GO:0007389	BP	pattern specification process	10	2	12	29	0.000703226	0.0474214
GO:0004672	MF	protein kinase activity	86	33	119	558	0.00070555	0.0572778
GO:0007018	BP	microtubule-based movement	8	0	8	15	0.000739875	0.0474214
GO:0015995	BP	chlorophyll biosynthetic process	8	0	8	15	0.000739875	0.0474214
GO:0071944	CC	cell periphery	152	69	221	1151	0.000786697	0.0178626
GO:0048638	BP	regulation of developmental growth	6	4	10	22	0.000814582	0.0506275
GO:0051726	BP	regulation of cell cycle	23	1	24	81	0.000867752	0.0523458
GO:0005871	CC	kinesin complex	7	0	7	12	0.00097114	0.0204526
GO:0005089	MF	Rho guanyl-nucleotide exchange factor activity	6	0	6	9	0.000985259	0.0700054
GO:0046906	MF	tetrapyrrole binding	39	42	81	360	0.00101912	0.0700054
GO:0007059	BP	chromosome segregation	14	0	14	38	0.00102956	0.0574467
GO:0044264	BP	cellular polysaccharide metabolic process	24	15	39	155	0.00103357	0.0574467
GO:0018298	BP	protein-chromophore linkage	9	0	9	19	0.00103634	0.0574467
GO:0009522	CC	photosystem I	10	0	10	22	0.00104551	0.0204526
GO:0000228	CC	nuclear chromosome	25	3	28	98	0.00105972	0.0204526
GO:0003824	MF	catalytic activity	556	303	859	4967	0.00128149	0.0817405
GO:0098687	CC	chromosomal region	12	1	13	34	0.0013935	0.0256138
GO:0005856	CC	cytoskeleton	27	2	29	105	0.00155869	0.0273479
GO:0016709	MF	oxidoreductase activity, acting on paired donors, with incorporation or reduction of molecular oxygen, NAD(P)H as one donor, and incorporation of one atom of oxygen	18	19	37	141	0.00158653	0.0944516
GO:0000779	CC	condensed chromosome, centromeric region	6	0	6	10	0.00190551	0.0319794
GO:0006259	BP	DNA metabolic process	39	6	45	192	0.00213306	0.115129
GO:0005886	CC	plasma membrane	126	52	178	925	0.00244131	0.0371707
GO:0005657	CC	replication fork	9	2	11	28	0.00250372	0.0371707
GO:0005875	CC	microtubule associated complex	11	0	11	28	0.00250372	0.0371707
GO:0010564	BP	regulation of cell cycle process	13	0	13	37	0.00253698	0.133419
GO:0046658	CC	anchored component of plasma membrane	20	11	31	118	0.00260482	0.0372392
GO:0070008	MF	serine-type exopeptidase activity	5	5	10	24	0.00273274	0.152521
GO:0022604	BP	regulation of cell morphogenesis	6	0	6	11	0.00308921	0.155349
GO:0006261	BP	DNA-dependent DNA replication	17	1	18	60	0.00318856	0.155349
GO:0008092	MF	cytoskeletal protein binding	22	6	28	103	0.00325387	0.159782
GO:0001708	BP	cell fate specification	5	0	5	8	0.00325695	0.155349
GO:0008356	BP	asymmetric cell division	5	0	5	8	0.00325695	0.155349
GO:0031225	CC	anchored component of membrane	20	11	31	120	0.00344117	0.047439
GO:0040008	BP	regulation of growth	8	4	12	34	0.00352636	0.157563
GO:0005088	MF	Ras guanyl-nucleotide exchange factor activity	7	0	7	14	0.00353216	0.159782
GO:0004185	MF	serine-type carboxypeptidase activity	5	4	9	21	0.00353608	0.159782
GO:0015994	BP	chlorophyll metabolic process	8	1	9	22	0.00360475	0.157563
GO:0016021	CC	integral component of membrane	337	170	507	2911	0.00367915	0.0489708
GO:0032465	BP	regulation of cytokinesis	3	0	3	3	0.00368749	0.157563
GO:0042814	BP	monopolar cell growth	3	0	3	3	0.00368749	0.157563
GO:0051513	BP	regulation of monopolar cell growth	3	0	3	3	0.00368749	0.157563
GO:0016758	MF	transferase activity, transferring hexosyl groups	37	30	67	302	0.00384036	0.159782
GO:0048037	MF	cofactor binding	76	64	140	701	0.00385425	0.159782
GO:0005819	CC	spindle	8	0	8	18	0.00397932	0.0512006
GO:0003697	MF	single-stranded DNA binding	11	1	12	33	0.00410167	0.159782
GO:0051304	BP	chromosome separation	7	0	7	15	0.00425261	0.175641
GO:0044262	BP	cellular carbohydrate metabolic process	27	16	43	188	0.00428183	0.175641
GO:0008574	MF	ATP-dependent microtubule motor activity, plus-end-directed	3	0	3	3	0.00429425	0.159782
GO:1990939	MF	ATP-dependent microtubule motor activity	3	0	3	3	0.00429425	0.159782
GO:0006928	BP	movement of cell or subcellular component	8	0	8	19	0.00488403	0.196415
GO:0000079	BP	regulation of cyclin-dependent protein serine/threonine kinase activity	8	1	9	23	0.0051226	0.197307
GO:1904029	BP	regulation of cyclin-dependent protein kinase activity	8	1	9	23	0.0051226	0.197307
GO:0016051	BP	carbohydrate biosynthetic process	17	15	32	132	0.00519483	0.197307
GO:0016762	MF	xyloglucan:xyloglucosyl transferase activity	8	3	11	30	0.00550089	0.196492
GO:0099080	CC	supramolecular complex	23	3	26	99	0.00557065	0.0693635
GO:0005524	MF	ATP binding	151	47	198	1040	0.00614817	0.211166
GO:0000776	CC	kinetochore	6	0	6	12	0.00628726	0.0735419
GO:0000794	CC	condensed nuclear chromosome	6	0	6	12	0.00628726	0.0735419
GO:0019252	BP	starch biosynthetic process	5	0	5	9	0.00639964	0.238648
GO:0090626	BP	plant epidermis morphogenesis	7	0	7	16	0.00656423	0.240415
GO:0008422	MF	beta-glucosidase activity	4	4	8	19	0.00672249	0.222161
GO:0017048	MF	Rho GTPase binding	6	0	6	12	0.00696585	0.222161
GO:0030554	MF	adenyl nucleotide binding	158	53	211	1120	0.00759435	0.233206
GO:0032559	MF	adenyl ribonucleotide binding	157	53	210	1115	0.00783445	0.233206
GO:0010411	BP	xyloglucan metabolic process	8	7	15	51	0.00832042	0.299389
GO:0047262	MF	polygalacturonate 4-alpha-galacturonosyltransferase activity	6	1	7	16	0.00873301	0.242224
GO:0016773	MF	phosphotransferase activity, alcohol group as acceptor	91	36	127	644	0.00890095	0.242224
GO:0046982	MF	protein heterodimerization activity	15	2	17	58	0.0089704	0.242224
GO:0000910	BP	cytokinesis	8	2	10	29	0.00904292	0.319776
GO:0008094	MF	DNA-dependent ATPase activity	11	0	11	32	0.00951957	0.242224
GO:0003774	MF	motor activity	8	0	8	20	0.009633	0.242224
GO:0090627	BP	plant epidermal cell differentiation	7	0	7	17	0.00969345	0.332048
GO:0008194	MF	UDP-glycosyltransferase activity	24	24	48	213	0.00976493	0.242224
GO:0033692	BP	cellular polysaccharide biosynthetic process	11	12	23	91	0.00983215	0.332048
GO:0010410	BP	hemicellulose metabolic process	9	12	21	81	0.00987564	0.332048
GO:0071103	BP	DNA conformation change	15	1	16	57	0.010556	0.349199
GO:0020037	MF	heme binding	30	42	72	343	0.0111358	0.262673
GO:0016881	MF	acid-amino acid ligase activity	4	2	6	13	0.0111776	0.262673
GO:0000785	CC	chromatin	21	2	23	90	0.0123413	0.14011
GO:0016614	MF	oxidoreductase activity, acting on CH-OH group of donors	17	15	32	133	0.0124437	0.275654
GO:0071900	BP	regulation of protein serine/threonine kinase activity	8	1	9	26	0.0127023	0.368376
GO:0009524	CC	phragmoplast	5	0	5	10	0.0127482	0.140594
GO:0008144	MF	drug binding	161	48	209	1122	0.0128566	0.275654
GO:0000226	BP	microtubule cytoskeleton organization	13	4	17	63	0.0128601	0.368376
GO:0016491	MF	oxidoreductase activity	121	85	206	1105	0.0130559	0.275654
GO:0006260	BP	DNA replication	17	2	19	73	0.0131517	0.368376
GO:0033260	BP	nuclear DNA replication	6	0	6	14	0.013255	0.368376
GO:0004180	MF	carboxypeptidase activity	5	4	9	25	0.0133318	0.275654
GO:0015926	MF	glucosidase activity	4	5	9	25	0.0133318	0.275654
GO:0016787	MF	hydrolase activity	192	88	280	1539	0.013678	0.275654
GO:0045489	BP	pectin biosynthetic process	6	1	7	18	0.013785	0.368376
GO:0008146	MF	sulfotransferase activity	2	3	5	10	0.0138908	0.275654
GO:0046983	MF	protein dimerization activity	41	8	49	223	0.0145931	0.283296
GO:0003885	MF	D-arabinono-1,4-lactone oxidase activity	0	3	3	4	0.0150856	0.286626
GO:0005618	CC	cell wall	27	17	44	201	0.0151885	0.162854
GO:0042546	BP	cell wall biogenesis	13	15	28	121	0.0161754	0.368376
GO:0140097	MF	catalytic activity, acting on DNA	16	3	19	71	0.016413	0.301598
GO:0030312	CC	external encapsulating structure	27	17	44	202	0.0165184	0.171355
GO:0110165	CC	cellular anatomical entity	869	404	1273	7929	0.0168692	0.171355
GO:0016717	MF	oxidoreductase activity, acting on paired donors, with oxidation of a pair of donors resulting in the reduction of molecular oxygen to two molecules of water	6	0	6	14	0.0169116	0.301598
GO:0035251	MF	UDP-glucosyltransferase activity	10	7	17	62	0.0177508	0.301598
GO:0008236	MF	serine-type peptidase activity	17	8	25	101	0.0179	0.301598
GO:0016825	MF	hydrolase activity, acting on acid phosphorus-nitrogen bonds	17	8	25	101	0.0179	0.301598
GO:0017171	MF	serine hydrolase activity	17	8	25	101	0.0179	0.301598
GO:0005977	BP	glycogen metabolic process	5	0	5	11	0.0179313	0.368376
GO:0006112	BP	energy reserve metabolic process	5	0	5	11	0.0179313	0.368376
GO:0051302	BP	regulation of cell division	5	0	5	11	0.0179313	0.368376
GO:0051783	BP	regulation of nuclear division	5	0	5	11	0.0179313	0.368376
GO:0009535	CC	chloroplast thylakoid membrane	29	2	31	134	0.0180761	0.174434
GO:0055035	CC	plastid thylakoid membrane	29	2	31	134	0.0180761	0.174434
GO:0098813	BP	nuclear chromosome segregation	10	0	10	32	0.0188461	0.368376
GO:0010383	BP	cell wall polysaccharide metabolic process	9	13	22	91	0.0190745	0.368376
GO:0006355	BP	regulation of transcription, DNA-templated	77	25	102	546	0.0191017	0.368376
GO:0005982	BP	starch metabolic process	6	0	6	15	0.0192566	0.368376
GO:0044036	BP	cell wall macromolecule metabolic process	11	14	25	107	0.0198183	0.368376
GO:1903506	BP	regulation of nucleic acid-templated transcription	77	25	102	547	0.0200469	0.368376
GO:2001141	BP	regulation of RNA biosynthetic process	77	25	102	547	0.0200469	0.368376
GO:0003677	MF	DNA binding	123	47	170	908	0.0201919	0.333915
GO:0009250	BP	glucan biosynthetic process	10	6	16	61	0.0203026	0.368376
GO:0006323	BP	DNA packaging	11	0	11	37	0.0205908	0.368376
GO:0034605	BP	cellular response to heat	11	1	12	42	0.0218426	0.368376
GO:0034485	MF	phosphatidylinositol-3,4,5-trisphosphate 5-phosphatase activity	3	2	5	11	0.0221052	0.352498
GO:0034594	MF	phosphatidylinositol trisphosphate phosphatase activity	3	2	5	11	0.0221052	0.352498
GO:0043596	CC	nuclear replication fork	6	1	7	19	0.0222427	0.202455
GO:0000280	BP	nuclear division	13	0	13	47	0.0226948	0.368376
GO:0048367	BP	shoot system development	24	8	32	146	0.0229332	0.368376
GO:0045892	BP	negative regulation of transcription, DNA-templated	16	2	18	72	0.0232481	0.368376
GO:0000819	BP	sister chromatid segregation	8	0	8	24	0.0233268	0.368376
GO:0045088	BP	regulation of innate immune response	7	1	8	24	0.0233268	0.368376
GO:0050776	BP	regulation of immune response	7	1	8	24	0.0233268	0.368376
GO:0019219	BP	regulation of nucleobase-containing compound metabolic process	83	27	110	598	0.0233823	0.368376
GO:0090558	BP	plant epidermis development	10	0	10	33	0.0234031	0.368376
GO:0006310	BP	DNA recombination	16	1	17	67	0.0234724	0.368376
GO:0002218	BP	activation of innate immune response	3	1	4	8	0.0236369	0.368376
GO:0002253	BP	activation of immune response	3	1	4	8	0.0236369	0.368376
GO:0005978	BP	glycogen biosynthetic process	4	0	4	8	0.0236369	0.368376
GO:0007088	BP	regulation of mitotic nuclear division	4	0	4	8	0.0236369	0.368376
GO:0007091	BP	metaphase/anaphase transition of mitotic cell cycle	4	0	4	8	0.0236369	0.368376
GO:0009903	BP	chloroplast avoidance movement	2	2	4	8	0.0236369	0.368376
GO:0009904	BP	chloroplast accumulation movement	2	2	4	8	0.0236369	0.368376
GO:0010965	BP	regulation of mitotic sister chromatid separation	4	0	4	8	0.0236369	0.368376
GO:0030071	BP	regulation of mitotic metaphase/anaphase transition	4	0	4	8	0.0236369	0.368376
GO:0033045	BP	regulation of sister chromatid segregation	4	0	4	8	0.0236369	0.368376
GO:0033047	BP	regulation of mitotic sister chromatid segregation	4	0	4	8	0.0236369	0.368376
GO:0044784	BP	metaphase/anaphase transition of cell cycle	4	0	4	8	0.0236369	0.368376

## Sheet: Sheet3
Table S3. Significant KEGG enrichment for DEGs (differentially expressed genes) between different samples
L1 VS S1
PathwayID	Pathway	level1	level2	Down	Up	DEG	Total	Pvalue	adjustPvalue
sbi03010	Ribosome	Genetic Information Processing	Translation	161	3	164	324	2.20643e-25	2.75804e-23
sbi03030	DNA replication	Genetic Information Processing	Replication and repair	40	1	41	70	1.33596e-09	8.34972e-08
sbi03440	Homologous recombination	Genetic Information Processing	Replication and repair	39	0	39	78	1.06261e-06	4.42754e-05
sbi00196	Photosynthesis - antenna proteins	Metabolism	Energy metabolism	13	0	13	18	2.89358e-05	0.000904245
sbi03430	Mismatch repair	Genetic Information Processing	Replication and repair	27	0	27	55	7.3456e-05	0.0018364
sbi03410	Base excision repair	Genetic Information Processing	Replication and repair	21	2	23	46	0.000175757	0.0036616
sbi00500	Starch and sucrose metabolism	Metabolism	Carbohydrate metabolism	47	15	62	172	0.00049441	0.00882875
sbi00061	Fatty acid biosynthesis	Metabolism	Lipid metabolism	20	3	23	58	0.00819149	0.127992
sbi00460	Cyanoamino acid metabolism	Metabolism	Metabolism of other amino acids	17	9	26	70	0.0134828	0.175301
sbi00130	Ubiquinone and other terpenoid-quinone biosynthesis	Metabolism	Metabolism of cofactors and vitamins	11	9	20	51	0.0151175	0.175301
sbi04075	Plant hormone signal transduction	Environmental Information Processing	Signal transduction	38	40	78	254	0.0154265	0.175301
sbi00073	Cutin, suberine and wax biosynthesis	Metabolism	Lipid metabolism	12	4	16	39	0.0179251	0.18672
sbi00062	Fatty acid elongation	Metabolism	Lipid metabolism	15	4	19	49	0.020045	0.19274
sbi00940	Phenylpropanoid biosynthesis	Metabolism	Biosynthesis of other secondary metabolites	48	27	75	250	0.0297501	0.265626
sbi00591	Linoleic acid metabolism	Metabolism	Lipid metabolism	5	3	8	17	0.0374796	0.293251
sbi00780	Biotin metabolism	Metabolism	Metabolism of cofactors and vitamins	10	0	10	23	0.0375361	0.293251
sbi00710	Carbon fixation in photosynthetic organisms	Metabolism	Energy metabolism	24	1	25	74	0.0491868	0.361668
sbi00905	Brassinosteroid biosynthesis	Metabolism	Metabolism of terpenoids and polyketides	3	4	7	15	0.0532514	0.369802
sbi00520	Amino sugar and nucleotide sugar metabolism	Metabolism	Carbohydrate metabolism	36	11	47	154	0.0569724	0.374818
sbi00100	Steroid biosynthesis	Metabolism	Lipid metabolism	14	6	20	59	0.0709787	0.427916
sbi00750	Vitamin B6 metabolism	Metabolism	Metabolism of cofactors and vitamins	2	3	5	10	0.0746141	0.427916
sbi03420	Nucleotide excision repair	Genetic Information Processing	Replication and repair	25	0	25	77	0.0754743	0.427916
sbi02010	ABC transporters	Environmental Information Processing	Membrane transport	11	3	14	39	0.0787365	0.427916
sbi00904	Diterpenoid biosynthesis	Metabolism	Metabolism of terpenoids and polyketides	6	3	9	24	0.11401	0.593804
sbi00730	Thiamine metabolism	Metabolism	Metabolism of cofactors and vitamins	8	1	9	25	0.140921	0.704604
sbi00945	Stilbenoid, diarylheptanoid and gingerol biosynthesis	Metabolism	Biosynthesis of other secondary metabolites	8	3	11	34	0.198453	0.954101
sbi00600	Sphingolipid metabolism	Metabolism	Lipid metabolism	10	4	14	46	0.228071	1
sbi00195	Photosynthesis	Metabolism	Energy metabolism	19	2	21	73	0.246876	1
sbi00261	Monobactam biosynthesis	Metabolism	Biosynthesis of other secondary metabolites	3	1	4	11	0.278658	1
sbi00909	Sesquiterpenoid and triterpenoid biosynthesis	Metabolism	Metabolism of terpenoids and polyketides	2	2	4	11	0.278658	1
sbi00230	Purine metabolism	Metabolism	Nucleotide metabolism	13	12	25	90	0.284171	1
sbi00670	One carbon pool by folate	Metabolism	Metabolism of cofactors and vitamins	3	2	5	15	0.303868	1
sbi00592	alpha-Linolenic acid metabolism	Metabolism	Lipid metabolism	11	4	15	53	0.31931	1
sbi00030	Pentose phosphate pathway	Metabolism	Carbohydrate metabolism	16	0	16	57	0.323892	1
sbi00053	Ascorbate and aldarate metabolism	Metabolism	Carbohydrate metabolism	12	4	16	57	0.323892	1
sbi00071	Fatty acid degradation	Metabolism	Lipid metabolism	11	4	15	54	0.348733	1
sbi00531	Glycosaminoglycan degradation	Metabolism	Glycan biosynthesis and metabolism	3	2	5	16	0.359356	1
sbi00944	Flavone and flavonol biosynthesis	Metabolism	Biosynthesis of other secondary metabolites	0	3	3	9	0.391243	1
sbi00860	Porphyrin metabolism	Metabolism	Metabolism of cofactors and vitamins	11	3	14	52	0.406984	1
sbi00450	Selenocompound metabolism	Metabolism	Metabolism of other amino acids	2	3	5	17	0.415071	1
sbi00590	Arachidonic acid metabolism	Metabolism	Lipid metabolism	1	4	5	17	0.415071	1
sbi00760	Nicotinate and nicotinamide metabolism	Metabolism	Metabolism of cofactors and vitamins	1	5	6	21	0.42115	1
sbi04016	MAPK signaling pathway - plant	Environmental Information Processing	Signal transduction	20	19	39	152	0.423256	1
sbi00998	Biosynthesis of various secondary metabolites - part 2	Metabolism	Biosynthesis of other secondary metabolites	0	1	1	2	0.433207	1
sbi00300	Lysine biosynthesis	Metabolism	Amino acid metabolism	4	0	4	14	0.468566	1
sbi01040	Biosynthesis of unsaturated fatty acids	Metabolism	Lipid metabolism	9	1	10	38	0.470915	1
sbi00270	Cysteine and methionine metabolism	Metabolism	Amino acid metabolism	20	7	27	107	0.487408	1
sbi04626	Plant-pathogen interaction	Organismal Systems	Environmental adaptation	27	25	52	209	0.504587	1
sbi00650	Butanoate metabolism	Metabolism	Carbohydrate metabolism	5	2	7	27	0.515455	1
sbi00010	Glycolysis / Gluconeogenesis	Metabolism	Carbohydrate metabolism	30	5	35	141	0.520829	1
sbi00740	Riboflavin metabolism	Metabolism	Metabolism of cofactors and vitamins	4	1	5	19	0.523053	1
sbi00900	Terpenoid backbone biosynthesis	Metabolism	Metabolism of terpenoids and polyketides	12	3	15	60	0.529292	1
sbi03450	Non-homologous end-joining	Genetic Information Processing	Replication and repair	2	1	3	11	0.535986	1
sbi00903	Limonene and pinene degradation	Metabolism	Metabolism of terpenoids and polyketides	1	1	2	7	0.547966	1
sbi00402	Benzoxazinoid biosynthesis	Metabolism	Biosynthesis of other secondary metabolites	1	0	1	3	0.573327	1
sbi00051	Fructose and mannose metabolism	Metabolism	Carbohydrate metabolism	14	2	16	66	0.583031	1
sbi00240	Pyrimidine metabolism	Metabolism	Nucleotide metabolism	10	6	16	66	0.583031	1
sbi00562	Inositol phosphate metabolism	Metabolism	Carbohydrate metabolism	9	7	16	66	0.583031	1
sbi00630	Glyoxylate and dicarboxylate metabolism	Metabolism	Carbohydrate metabolism	12	4	16	66	0.583031	1
sbi00430	Taurine and hypotaurine metabolism	Metabolism	Metabolism of other amino acids	2	2	4	17	0.637055	1
sbi00603	Glycosphingolipid biosynthesis - globo and isoglobo series	Metabolism	Glycan biosynthesis and metabolism	1	2	3	13	0.658919	1
sbi00350	Tyrosine metabolism	Metabolism	Amino acid metabolism	9	3	12	52	0.660399	1
sbi00941	Flavonoid biosynthesis	Metabolism	Biosynthesis of other secondary metabolites	9	7	16	69	0.661435	1
sbi00280	Valine, leucine and isoleucine degradation	Metabolism	Amino acid metabolism	7	4	11	48	0.668061	1
sbi00906	Carotenoid biosynthesis	Metabolism	Metabolism of terpenoids and polyketides	5	2	7	31	0.675802	1
sbi03008	Ribosome biogenesis in eukaryotes	Genetic Information Processing	Translation	17	5	22	95	0.676807	1
sbi00785	Lipoic acid metabolism	Metabolism	Metabolism of cofactors and vitamins	0	1	1	4	0.678827	1
sbi00902	Monoterpenoid biosynthesis	Metabolism	Metabolism of terpenoids and polyketides	3	1	4	18	0.684803	1
sbi00620	Pyruvate metabolism	Metabolism	Carbohydrate metabolism	19	5	24	104	0.688279	1
sbi00514	Other types of O-glycan biosynthesis	Metabolism	Glycan biosynthesis and metabolism	2	0	2	9	0.692917	1
sbi04146	Peroxisome	Cellular Processes	Transport and catabolism	11	11	22	96	0.697274	1
sbi04070	Phosphatidylinositol signaling system	Environmental Information Processing	Signal transduction	7	9	16	71	0.709012	1
sbi00310	Lysine degradation	Metabolism	Amino acid metabolism	10	1	11	50	0.723511	1
sbi00770	Pantothenate and CoA biosynthesis	Metabolism	Metabolism of cofactors and vitamins	6	2	8	38	0.757096	1
sbi00950	Isoquinoline alkaloid biosynthesis	Metabolism	Biosynthesis of other secondary metabolites	5	1	6	29	0.75813	1
sbi00910	Nitrogen metabolism	Metabolism	Energy metabolism	7	0	7	34	0.771394	1
sbi00020	Citrate cycle (TCA cycle)	Metabolism	Carbohydrate metabolism	9	2	11	52	0.772601	1
sbi00480	Glutathione metabolism	Metabolism	Metabolism of other amino acids	15	13	28	126	0.774327	1
sbi00052	Galactose metabolism	Metabolism	Carbohydrate metabolism	7	7	14	66	0.787695	1
sbi00790	Folate biosynthesis	Metabolism	Metabolism of cofactors and vitamins	1	4	5	26	0.80735	1
sbi00470	D-Amino acid metabolism	Metabolism	Metabolism of other amino acids	1	0	1	6	0.818053	1
sbi00604	Glycosphingolipid biosynthesis - ganglio series	Metabolism	Glycan biosynthesis and metabolism	1	0	1	6	0.818053	1
sbi00040	Pentose and glucuronate interconversions	Metabolism	Carbohydrate metabolism	12	3	15	73	0.833054	1
sbi04122	Sulfur relay system	Genetic Information Processing	Folding, sorting and degradation	0	2	2	12	0.836509	1
sbi00250	Alanine, aspartate and glutamate metabolism	Metabolism	Amino acid metabolism	7	3	10	51	0.844716	1
sbi00360	Phenylalanine metabolism	Metabolism	Amino acid metabolism	6	2	8	42	0.850279	1
sbi00561	Glycerolipid metabolism	Metabolism	Lipid metabolism	10	10	20	97	0.856695	1
sbi00997	Biosynthesis of various secondary metabolites - part 3	Metabolism	Biosynthesis of other secondary metabolites	1	3	4	23	0.856743	1
sbi00440	Phosphonate and phosphinate metabolism	Metabolism	Metabolism of other amino acids	1	0	1	7	0.863068	1
sbi00260	Glycine, serine and threonine metabolism	Metabolism	Amino acid metabolism	10	3	13	66	0.864404	1
sbi00563	Glycosylphosphatidylinositol (GPI)-anchor biosynthesis	Metabolism	Glycan biosynthesis and metabolism	2	3	5	29	0.878501	1
sbi00920	Sulfur metabolism	Metabolism	Energy metabolism	2	4	6	34	0.879615	1
sbi00410	beta-Alanine metabolism	Metabolism	Metabolism of other amino acids	5	3	8	45	0.899417	1
sbi00400	Phenylalanine, tyrosine and tryptophan biosynthesis	Metabolism	Amino acid metabolism	6	3	9	50	0.901776	1
sbi00380	Tryptophan metabolism	Metabolism	Amino acid metabolism	6	4	10	55	0.904442	1
sbi00511	Other glycan degradation	Metabolism	Glycan biosynthesis and metabolism	1	2	3	20	0.904447	1
sbi03020	RNA polymerase	Genetic Information Processing	Transcription	9	2	11	60	0.907291	1
sbi00640	Propanoate metabolism	Metabolism	Carbohydrate metabolism	4	1	5	32	0.925927	1
sbi00290	Valine, leucine and isoleucine biosynthesis	Metabolism	Amino acid metabolism	1	1	2	16	0.933668	1
sbi00330	Arginine and proline metabolism	Metabolism	Amino acid metabolism	7	3	10	58	0.935429	1
sbi04145	Phagosome	Cellular Processes	Transport and catabolism	11	2	13	74	0.946436	1
sbi00960	Tropane, piperidine and pyridine alkaloid biosynthesis	Metabolism	Biosynthesis of other secondary metabolites	2	1	3	26	0.972501	1
sbi00340	Histidine metabolism	Metabolism	Amino acid metabolism	2	0	2	20	0.974301	1
sbi00908	Zeatin biosynthesis	Metabolism	Metabolism of terpenoids and polyketides	2	3	5	38	0.97466	1
sbi00966	Glucosinolate biosynthesis	Metabolism	Biosynthesis of other secondary metabolites	1	0	1	13	0.975152	1
sbi00565	Ether lipid metabolism	Metabolism	Lipid metabolism	1	2	3	29	0.985758	1
sbi04120	Ubiquitin mediated proteolysis	Genetic Information Processing	Folding, sorting and degradation	19	10	29	162	0.985969	1
sbi03018	RNA degradation	Genetic Information Processing	Folding, sorting and degradation	14	5	19	115	0.987766	1
sbi00220	Arginine biosynthesis	Metabolism	Amino acid metabolism	3	0	3	31	0.990909	1
sbi04136	Autophagy - other	Cellular Processes	Transport and catabolism	2	2	4	41	0.995876	1
sbi00513	Various types of N-glycan biosynthesis	Metabolism	Glycan biosynthesis and metabolism	2	1	3	36	0.997127	1
sbi04712	Circadian rhythm - plant	Organismal Systems	Environmental adaptation	4	2	6	56	0.997604	1
sbi00564	Glycerophospholipid metabolism	Metabolism	Lipid metabolism	9	7	16	116	0.9988	1
sbi04130	SNARE interactions in vesicular transport	Genetic Information Processing	Folding, sorting and degradation	1	1	2	35	0.999412	1
sbi03060	Protein export	Genetic Information Processing	Folding, sorting and degradation	4	1	5	57	0.999482	1
sbi00970	Aminoacyl-tRNA biosynthesis	Genetic Information Processing	Translation	2	3	5	58	0.999584	1
sbi03013	Nucleocytoplasmic transport	Genetic Information Processing	Translation	13	2	15	118	0.99964	1
sbi03050	Proteasome	Genetic Information Processing	Folding, sorting and degradation	3	1	4	58	0.999915	1
sbi00510	N-Glycan biosynthesis	Metabolism	Glycan biosynthesis and metabolism	1	1	2	44	0.999945	1
sbi04144	Endocytosis	Cellular Processes	Transport and catabolism	14	6	20	164	0.999983	1
sbi03015	mRNA surveillance pathway	Genetic Information Processing	Translation	6	6	12	119	0.999987	1
sbi03022	Basal transcription factors	Genetic Information Processing	Transcription	1	0	1	44	0.999996	1
sbi03040	Spliceosome	Genetic Information Processing	Transcription	18	7	25	203	0.999998	1
sbi04141	Protein processing in endoplasmic reticulum	Genetic Information Processing	Folding, sorting and degradation	20	6	26	211	0.999998	1
sbi00190	Oxidative phosphorylation	Metabolism	Energy metabolism	7	2	9	143	1	1
L1 VS S2
PathwayID	Pathway	level1	level2	Down	Up	DEG	Total	Pvalue	adjustPvalue
sbi00196	Photosynthesis - antenna proteins	Metabolism	Energy metabolism	12	1	13	18	5.90714e-07	7.20672e-05
sbi00940	Phenylpropanoid biosynthesis	Metabolism	Biosynthesis of other secondary metabolites	48	26	74	250	1.8988e-06	0.000115827
sbi03440	Homologous recombination	Genetic Information Processing	Replication and repair	30	1	31	78	3.68818e-06	0.000149986
sbi00073	Cutin, suberine and wax biosynthesis	Metabolism	Lipid metabolism	13	6	19	39	9.05384e-06	0.000276142
sbi00500	Starch and sucrose metabolism	Metabolism	Carbohydrate metabolism	39	14	53	172	1.65421e-05	0.000403627
sbi03430	Mismatch repair	Genetic Information Processing	Replication and repair	22	0	22	55	8.48317e-05	0.00172491
sbi00460	Cyanoamino acid metabolism	Metabolism	Metabolism of other amino acids	16	9	25	70	0.000246093	0.00375292
sbi03030	DNA replication	Genetic Information Processing	Replication and repair	24	1	25	70	0.000246093	0.00375292
sbi00061	Fatty acid biosynthesis	Metabolism	Lipid metabolism	17	3	20	58	0.00165581	0.0224454
sbi00910	Nitrogen metabolism	Metabolism	Energy metabolism	10	3	13	34	0.00383257	0.0446888
sbi04075	Plant hormone signal transduction	Environmental Information Processing	Signal transduction	38	24	62	254	0.00402932	0.0446888
sbi00945	Stilbenoid, diarylheptanoid and gingerol biosynthesis	Metabolism	Biosynthesis of other secondary metabolites	8	4	12	34	0.0111365	0.113221
sbi00780	Biotin metabolism	Metabolism	Metabolism of cofactors and vitamins	9	0	9	23	0.0130182	0.12217
sbi00062	Fatty acid elongation	Metabolism	Lipid metabolism	13	2	15	49	0.0197427	0.172044
sbi00195	Photosynthesis	Metabolism	Energy metabolism	18	2	20	73	0.026917	0.218925
sbi00941	Flavonoid biosynthesis	Metabolism	Biosynthesis of other secondary metabolites	11	8	19	69	0.029044	0.22146
sbi02010	ABC transporters	Environmental Information Processing	Membrane transport	9	3	12	39	0.0337839	0.235041
sbi00670	One carbon pool by folate	Metabolism	Metabolism of cofactors and vitamins	2	4	6	15	0.0366047	0.235041
sbi00905	Brassinosteroid biosynthesis	Metabolism	Metabolism of terpenoids and polyketides	2	4	6	15	0.0366047	0.235041
sbi00904	Diterpenoid biosynthesis	Metabolism	Metabolism of terpenoids and polyketides	6	2	8	24	0.0496461	0.302841
sbi03410	Base excision repair	Genetic Information Processing	Replication and repair	12	1	13	46	0.0532751	0.309503
sbi00130	Ubiquinone and other terpenoid-quinone biosynthesis	Metabolism	Metabolism of cofactors and vitamins	9	5	14	51	0.0573329	0.314076
sbi00944	Flavone and flavonol biosynthesis	Metabolism	Biosynthesis of other secondary metabolites	1	3	4	9	0.059211	0.314076
sbi00430	Taurine and hypotaurine metabolism	Metabolism	Metabolism of other amino acids	5	1	6	17	0.0660417	0.335712
sbi03420	Nucleotide excision repair	Genetic Information Processing	Replication and repair	19	0	19	77	0.0789713	0.376349
sbi00561	Glycerolipid metabolism	Metabolism	Lipid metabolism	13	10	23	97	0.0837164	0.376349
sbi00040	Pentose and glucuronate interconversions	Metabolism	Carbohydrate metabolism	13	5	18	73	0.0861644	0.376349
sbi00071	Fatty acid degradation	Metabolism	Lipid metabolism	10	4	14	54	0.0863751	0.376349
sbi00600	Sphingolipid metabolism	Metabolism	Lipid metabolism	10	2	12	46	0.103296	0.434554
sbi00520	Amino sugar and nucleotide sugar metabolism	Metabolism	Carbohydrate metabolism	22	11	33	154	0.13889	0.564818
sbi00906	Carotenoid biosynthesis	Metabolism	Metabolism of terpenoids and polyketides	5	3	8	31	0.172971	0.680725
sbi00053	Ascorbate and aldarate metabolism	Metabolism	Carbohydrate metabolism	8	5	13	57	0.202616	0.756125
sbi00902	Monoterpenoid biosynthesis	Metabolism	Metabolism of terpenoids and polyketides	4	1	5	18	0.204526	0.756125
sbi00908	Zeatin biosynthesis	Metabolism	Metabolism of terpenoids and polyketides	7	2	9	38	0.223684	0.7797
sbi01040	Biosynthesis of unsaturated fatty acids	Metabolism	Lipid metabolism	9	0	9	38	0.223684	0.7797
sbi00750	Vitamin B6 metabolism	Metabolism	Metabolism of cofactors and vitamins	1	2	3	10	0.256877	0.870527
sbi00400	Phenylalanine, tyrosine and tryptophan biosynthesis	Metabolism	Amino acid metabolism	8	3	11	50	0.267785	0.882968
sbi00730	Thiamine metabolism	Metabolism	Metabolism of cofactors and vitamins	5	1	6	25	0.277989	0.892492
sbi04016	MAPK signaling pathway - plant	Environmental Information Processing	Signal transduction	20	10	30	152	0.29402	0.910936
sbi00909	Sesquiterpenoid and triterpenoid biosynthesis	Metabolism	Metabolism of terpenoids and polyketides	1	2	3	11	0.309816	0.910936
sbi00531	Glycosaminoglycan degradation	Metabolism	Glycan biosynthesis and metabolism	3	1	4	16	0.314365	0.910936
sbi00860	Porphyrin metabolism	Metabolism	Metabolism of cofactors and vitamins	9	2	11	52	0.314403	0.910936
sbi00998	Biosynthesis of various secondary metabolites - part 2	Metabolism	Biosynthesis of other secondary metabolites	0	1	1	2	0.324337	0.910936
sbi04626	Plant-pathogen interaction	Organismal Systems	Environmental adaptation	25	15	40	209	0.330285	0.910936
sbi00592	alpha-Linolenic acid metabolism	Metabolism	Lipid metabolism	9	2	11	53	0.338404	0.910936
sbi00270	Cysteine and methionine metabolism	Metabolism	Amino acid metabolism	16	5	21	107	0.346843	0.910936
sbi00100	Steroid biosynthesis	Metabolism	Lipid metabolism	7	5	12	59	0.35453	0.910936
sbi00450	Selenocompound metabolism	Metabolism	Metabolism of other amino acids	2	2	4	17	0.358401	0.910936
sbi00630	Glyoxylate and dicarboxylate metabolism	Metabolism	Carbohydrate metabolism	9	4	13	66	0.391521	0.974808
sbi00920	Sulfur metabolism	Metabolism	Energy metabolism	4	3	7	34	0.402298	0.981606
sbi00402	Benzoxazinoid biosynthesis	Metabolism	Biosynthesis of other secondary metabolites	1	0	1	3	0.444648	0.999997
sbi04146	Peroxisome	Cellular Processes	Transport and catabolism	11	7	18	96	0.444876	0.999997
sbi00740	Riboflavin metabolism	Metabolism	Metabolism of cofactors and vitamins	3	1	4	19	0.44574	0.999997
sbi00350	Tyrosine metabolism	Metabolism	Amino acid metabolism	7	3	10	52	0.449352	0.999997
sbi00960	Tropane, piperidine and pyridine alkaloid biosynthesis	Metabolism	Biosynthesis of other secondary metabolites	5	0	5	26	0.503707	0.999997
sbi00564	Glycerophospholipid metabolism	Metabolism	Lipid metabolism	14	7	21	116	0.504322	0.999997
sbi00900	Terpenoid backbone biosynthesis	Metabolism	Metabolism of terpenoids and polyketides	8	3	11	60	0.509937	0.999997
sbi00650	Butanoate metabolism	Metabolism	Carbohydrate metabolism	4	1	5	27	0.539605	0.999997
sbi00785	Lipoic acid metabolism	Metabolism	Metabolism of cofactors and vitamins	0	1	1	4	0.543555	0.999997
sbi00010	Glycolysis / Gluconeogenesis	Metabolism	Carbohydrate metabolism	19	6	25	141	0.544111	0.999997
sbi00230	Purine metabolism	Metabolism	Nucleotide metabolism	7	9	16	90	0.546062	0.999997
sbi00710	Carbon fixation in photosynthetic organisms	Metabolism	Energy metabolism	13	0	13	74	0.569159	0.999997
sbi00480	Glutathione metabolism	Metabolism	Metabolism of other amino acids	17	5	22	126	0.577425	0.999997
sbi00590	Arachidonic acid metabolism	Metabolism	Lipid metabolism	1	2	3	17	0.605391	0.999997
sbi00997	Biosynthesis of various secondary metabolites - part 3	Metabolism	Biosynthesis of other secondary metabolites	2	2	4	23	0.605705	0.999997
sbi00565	Ether lipid metabolism	Metabolism	Lipid metabolism	2	3	5	29	0.607469	0.999997
sbi00950	Isoquinoline alkaloid biosynthesis	Metabolism	Biosynthesis of other secondary metabolites	4	1	5	29	0.607469	0.999997
sbi00052	Galactose metabolism	Metabolism	Carbohydrate metabolism	5	6	11	66	0.645994	0.999997
sbi00240	Pyrimidine metabolism	Metabolism	Nucleotide metabolism	5	6	11	66	0.645994	0.999997
sbi00562	Inositol phosphate metabolism	Metabolism	Carbohydrate metabolism	4	7	11	66	0.645994	0.999997
sbi00380	Tryptophan metabolism	Metabolism	Amino acid metabolism	4	5	9	55	0.664977	0.999997
sbi00604	Glycosphingolipid biosynthesis - ganglio series	Metabolism	Glycan biosynthesis and metabolism	1	0	1	6	0.691699	0.999997
sbi00660	C5-Branched dibasic acid metabolism	Metabolism	Carbohydrate metabolism	0	1	1	6	0.691699	0.999997
sbi00770	Pantothenate and CoA biosynthesis	Metabolism	Metabolism of cofactors and vitamins	4	2	6	38	0.692711	0.999997
sbi00603	Glycosphingolipid biosynthesis - globo and isoglobo series	Metabolism	Glycan biosynthesis and metabolism	1	1	2	13	0.701909	0.999997
sbi00790	Folate biosynthesis	Metabolism	Metabolism of cofactors and vitamins	2	2	4	26	0.70525	0.999997
sbi00030	Pentose phosphate pathway	Metabolism	Carbohydrate metabolism	9	0	9	57	0.707847	0.999997
sbi00250	Alanine, aspartate and glutamate metabolism	Metabolism	Amino acid metabolism	6	2	8	51	0.709937	0.999997
sbi00410	beta-Alanine metabolism	Metabolism	Metabolism of other amino acids	6	1	7	45	0.713034	0.999997
sbi00903	Limonene and pinene degradation	Metabolism	Metabolism of terpenoids and polyketides	1	0	1	7	0.746639	0.999997
sbi00760	Nicotinate and nicotinamide metabolism	Metabolism	Metabolism of cofactors and vitamins	1	2	3	21	0.749536	0.999997
sbi00260	Glycine, serine and threonine metabolism	Metabolism	Amino acid metabolism	6	4	10	66	0.761566	0.999997
sbi00290	Valine, leucine and isoleucine biosynthesis	Metabolism	Amino acid metabolism	0	2	2	16	0.806454	0.999997
sbi00310	Lysine degradation	Metabolism	Amino acid metabolism	7	0	7	50	0.81164	0.999997
sbi00220	Arginine biosynthesis	Metabolism	Amino acid metabolism	3	1	4	31	0.828197	0.999997
sbi00514	Other types of O-glycan biosynthesis	Metabolism	Glycan biosynthesis and metabolism	1	0	1	9	0.828913	0.999997
sbi00591	Linoleic acid metabolism	Metabolism	Lipid metabolism	1	1	2	17	0.833263	0.999997
sbi00620	Pyruvate metabolism	Metabolism	Carbohydrate metabolism	11	4	15	104	0.851339	0.999997
sbi00051	Fructose and mannose metabolism	Metabolism	Carbohydrate metabolism	7	2	9	66	0.854883	0.999997
sbi00280	Valine, leucine and isoleucine degradation	Metabolism	Amino acid metabolism	5	1	6	48	0.879496	0.999997
sbi00261	Monobactam biosynthesis	Metabolism	Biosynthesis of other secondary metabolites	0	1	1	11	0.884489	0.999997
sbi03450	Non-homologous end-joining	Genetic Information Processing	Replication and repair	0	1	1	11	0.884489	0.999997
sbi00360	Phenylalanine metabolism	Metabolism	Amino acid metabolism	4	1	5	42	0.891114	0.999997
sbi00511	Other glycan degradation	Metabolism	Glycan biosynthesis and metabolism	2	0	2	20	0.894706	0.999997
sbi04122	Sulfur relay system	Genetic Information Processing	Folding, sorting and degradation	0	1	1	12	0.905093	0.999997
sbi04070	Phosphatidylinositol signaling system	Environmental Information Processing	Signal transduction	3	6	9	71	0.906699	0.999997
sbi03010	Ribosome	Genetic Information Processing	Translation	47	2	49	324	0.917647	0.999997
sbi00966	Glucosinolate biosynthesis	Metabolism	Biosynthesis of other secondary metabolites	1	0	1	13	0.922025	0.999997
sbi03020	RNA polymerase	Genetic Information Processing	Transcription	5	2	7	60	0.92872	0.999997
sbi04712	Circadian rhythm - plant	Organismal Systems	Environmental adaptation	5	1	6	56	0.949715	0.999997
sbi00330	Arginine and proline metabolism	Metabolism	Amino acid metabolism	5	1	6	58	0.960151	0.999997
sbi00970	Aminoacyl-tRNA biosynthesis	Genetic Information Processing	Translation	2	4	6	58	0.960151	0.999997
sbi03018	RNA degradation	Genetic Information Processing	Folding, sorting and degradation	11	3	14	115	0.962391	0.999997
sbi00020	Citrate cycle (TCA cycle)	Metabolism	Carbohydrate metabolism	4	1	5	52	0.967152	0.999997
sbi00513	Various types of N-glycan biosynthesis	Metabolism	Glycan biosynthesis and metabolism	2	1	3	36	0.967385	0.999997
sbi00340	Histidine metabolism	Metabolism	Amino acid metabolism	1	0	1	20	0.980319	0.999997
sbi00640	Propanoate metabolism	Metabolism	Carbohydrate metabolism	2	0	2	32	0.985244	0.999997
sbi04145	Phagosome	Cellular Processes	Transport and catabolism	6	0	6	74	0.994723	0.999997
sbi04141	Protein processing in endoplasmic reticulum	Genetic Information Processing	Folding, sorting and degradation	22	2	24	211	0.996637	0.999997
sbi00563	Glycosylphosphatidylinositol (GPI)-anchor biosynthesis	Metabolism	Glycan biosynthesis and metabolism	1	0	1	29	0.996658	0.999997
sbi04136	Autophagy - other	Cellular Processes	Transport and catabolism	1	1	2	41	0.996886	0.999997
sbi00510	N-Glycan biosynthesis	Metabolism	Glycan biosynthesis and metabolism	1	1	2	44	0.998165	0.999997
sbi03060	Protein export	Genetic Information Processing	Folding, sorting and degradation	1	2	3	57	0.998814	0.999997
sbi03015	mRNA surveillance pathway	Genetic Information Processing	Translation	6	4	10	119	0.998953	0.999997
sbi04120	Ubiquitin mediated proteolysis	Genetic Information Processing	Folding, sorting and degradation	10	4	14	162	0.999737	0.999997
sbi03022	Basal transcription factors	Genetic Information Processing	Transcription	1	0	1	44	0.999827	0.999997
sbi03050	Proteasome	Genetic Information Processing	Folding, sorting and degradation	0	2	2	58	0.999852	0.999997
sbi03008	Ribosome biogenesis in eukaryotes	Genetic Information Processing	Translation	5	0	5	95	0.999937	0.999997
sbi03040	Spliceosome	Genetic Information Processing	Transcription	10	6	16	203	0.999988	0.999997
sbi04144	Endocytosis	Cellular Processes	Transport and catabolism	10	1	11	164	0.999992	0.999997
sbi03013	Nucleocytoplasmic transport	Genetic Information Processing	Translation	5	1	6	118	0.999992	0.999997
sbi00190	Oxidative phosphorylation	Metabolism	Energy metabolism	7	1	8	143	0.999997	0.999997
L2 VS S1
PathwayID	Pathway	level1	level2	Down	Up	DEG	Total	Pvalue	adjustPvalue
sbi03030	DNA replication	Genetic Information Processing	Replication and repair	40	0	40	70	8.29028e-12	1.028e-09
sbi03440	Homologous recombination	Genetic Information Processing	Replication and repair	38	0	38	78	1.24578e-08	7.72387e-07
sbi03430	Mismatch repair	Genetic Information Processing	Replication and repair	28	0	28	55	3.3022e-07	1.36491e-05
sbi00196	Photosynthesis - antenna proteins	Metabolism	Energy metabolism	13	0	13	18	2.67002e-06	8.27707e-05
sbi03410	Base excision repair	Genetic Information Processing	Replication and repair	21	1	22	46	2.2099e-05	0.000548055
sbi04075	Plant hormone signal transduction	Environmental Information Processing	Signal transduction	37	39	76	254	9.91027e-05	0.00204812
sbi00500	Starch and sucrose metabolism	Metabolism	Carbohydrate metabolism	40	14	54	172	0.000272477	0.00482674
sbi00780	Biotin metabolism	Metabolism	Metabolism of cofactors and vitamins	9	3	12	23	0.000631687	0.00979114
sbi00073	Cutin, suberine and wax biosynthesis	Metabolism	Lipid metabolism	10	6	16	39	0.00228941	0.031543
sbi00460	Cyanoamino acid metabolism	Metabolism	Metabolism of other amino acids	15	9	24	70	0.00390128	0.0483759
sbi00062	Fatty acid elongation	Metabolism	Lipid metabolism	15	3	18	49	0.0052148	0.0587851
sbi03420	Nucleotide excision repair	Genetic Information Processing	Replication and repair	25	0	25	77	0.00724821	0.0716864
sbi00061	Fatty acid biosynthesis	Metabolism	Lipid metabolism	16	4	20	58	0.00751551	0.0716864
sbi00591	Linoleic acid metabolism	Metabolism	Lipid metabolism	5	3	8	17	0.0114244	0.0991538
sbi00520	Amino sugar and nucleotide sugar metabolism	Metabolism	Carbohydrate metabolism	27	16	43	154	0.0119944	0.0991538
sbi00480	Glutathione metabolism	Metabolism	Metabolism of other amino acids	14	21	35	126	0.0237154	0.183794
sbi00940	Phenylpropanoid biosynthesis	Metabolism	Biosynthesis of other secondary metabolites	32	31	63	250	0.0280524	0.204617
sbi00071	Fatty acid degradation	Metabolism	Lipid metabolism	11	6	17	54	0.032788	0.225873
sbi00900	Terpenoid backbone biosynthesis	Metabolism	Metabolism of terpenoids and polyketides	8	10	18	60	0.0451843	0.294887
sbi00730	Thiamine metabolism	Metabolism	Metabolism of cofactors and vitamins	7	2	9	25	0.0487924	0.302513
sbi00905	Brassinosteroid biosynthesis	Metabolism	Metabolism of terpenoids and polyketides	2	4	6	15	0.063132	0.37278
sbi00240	Pyrimidine metabolism	Metabolism	Nucleotide metabolism	10	8	18	66	0.101204	0.570424
sbi01040	Biosynthesis of unsaturated fatty acids	Metabolism	Lipid metabolism	9	2	11	38	0.127073	0.644882
sbi00910	Nitrogen metabolism	Metabolism	Energy metabolism	7	3	10	34	0.130502	0.644882
sbi00902	Monoterpenoid biosynthesis	Metabolism	Metabolism of terpenoids and polyketides	4	2	6	18	0.137001	0.644882
sbi00860	Porphyrin metabolism	Metabolism	Metabolism of cofactors and vitamins	11	3	14	52	0.148475	0.644882
sbi00710	Carbon fixation in photosynthetic organisms	Metabolism	Energy metabolism	18	1	19	74	0.149274	0.644882
sbi00903	Limonene and pinene degradation	Metabolism	Metabolism of terpenoids and polyketides	2	1	3	7	0.151019	0.644882
sbi00030	Pentose phosphate pathway	Metabolism	Carbohydrate metabolism	14	1	15	57	0.15952	0.644882
sbi04016	MAPK signaling pathway - plant	Environmental Information Processing	Signal transduction	13	23	36	152	0.160912	0.644882
sbi00261	Monobactam biosynthesis	Metabolism	Biosynthesis of other secondary metabolites	3	1	4	11	0.164947	0.644882
sbi00592	alpha-Linolenic acid metabolism	Metabolism	Lipid metabolism	9	5	14	53	0.166421	0.644882
sbi00230	Purine metabolism	Metabolism	Nucleotide metabolism	11	11	22	90	0.186668	0.701421
sbi00100	Steroid biosynthesis	Metabolism	Lipid metabolism	13	2	15	59	0.196109	0.715221
sbi00195	Photosynthesis	Metabolism	Energy metabolism	17	1	18	73	0.205288	0.727305
sbi00053	Ascorbate and aldarate metabolism	Metabolism	Carbohydrate metabolism	10	4	14	57	0.248046	0.837382
sbi02010	ABC transporters	Environmental Information Processing	Membrane transport	6	4	10	39	0.249864	0.837382
sbi00514	Other types of O-glycan biosynthesis	Metabolism	Glycan biosynthesis and metabolism	2	1	3	9	0.266484	0.847283
sbi00944	Flavone and flavonol biosynthesis	Metabolism	Biosynthesis of other secondary metabolites	1	2	3	9	0.266484	0.847283
sbi00410	beta-Alanine metabolism	Metabolism	Metabolism of other amino acids	5	6	11	45	0.289426	0.882383
sbi00310	Lysine degradation	Metabolism	Amino acid metabolism	10	2	12	50	0.299915	0.882383
sbi00561	Glycerolipid metabolism	Metabolism	Lipid metabolism	9	13	22	97	0.305083	0.882383
sbi00130	Ubiquinone and other terpenoid-quinone biosynthesis	Metabolism	Metabolism of cofactors and vitamins	4	8	12	51	0.325941	0.882383
sbi00750	Vitamin B6 metabolism	Metabolism	Metabolism of cofactors and vitamins	0	3	3	10	0.327604	0.882383
sbi00051	Fructose and mannose metabolism	Metabolism	Carbohydrate metabolism	12	3	15	66	0.348233	0.882383
sbi00562	Inositol phosphate metabolism	Metabolism	Carbohydrate metabolism	10	5	15	66	0.348233	0.882383
sbi00630	Glyoxylate and dicarboxylate metabolism	Metabolism	Carbohydrate metabolism	6	9	15	66	0.348233	0.882383
sbi00904	Diterpenoid biosynthesis	Metabolism	Metabolism of terpenoids and polyketides	3	3	6	24	0.352367	0.882383
sbi00670	One carbon pool by folate	Metabolism	Metabolism of cofactors and vitamins	2	2	4	15	0.358554	0.882383
sbi00232	Caffeine metabolism	Metabolism	Biosynthesis of other secondary metabolites	0	1	1	2	0.362916	0.882383
sbi00998	Biosynthesis of various secondary metabolites - part 2	Metabolism	Biosynthesis of other secondary metabolites	0	1	1	2	0.362916	0.882383
sbi00945	Stilbenoid, diarylheptanoid and gingerol biosynthesis	Metabolism	Biosynthesis of other secondary metabolites	5	3	8	34	0.377347	0.899828
sbi00909	Sesquiterpenoid and triterpenoid biosynthesis	Metabolism	Metabolism of terpenoids and polyketides	1	2	3	11	0.3886	0.909177
sbi00010	Glycolysis / Gluconeogenesis	Metabolism	Carbohydrate metabolism	18	12	30	141	0.404654	0.929206
sbi00941	Flavonoid biosynthesis	Metabolism	Biosynthesis of other secondary metabolites	6	9	15	69	0.419939	0.939608
sbi00440	Phosphonate and phosphinate metabolism	Metabolism	Metabolism of other amino acids	2	0	2	7	0.428301	0.939608
sbi03010	Ribosome	Genetic Information Processing	Translation	64	3	67	324	0.431917	0.939608
sbi00430	Taurine and hypotaurine metabolism	Metabolism	Metabolism of other amino acids	3	1	4	17	0.458764	0.980805
sbi00650	Butanoate metabolism	Metabolism	Carbohydrate metabolism	2	4	6	27	0.470917	0.989725
sbi00620	Pyruvate metabolism	Metabolism	Carbohydrate metabolism	12	9	21	104	0.538568	1
sbi04145	Phagosome	Cellular Processes	Transport and catabolism	14	1	15	74	0.539128	1
sbi00300	Lysine biosynthesis	Metabolism	Amino acid metabolism	3	0	3	14	0.558921	1
sbi00052	Galactose metabolism	Metabolism	Carbohydrate metabolism	5	8	13	66	0.588616	1
sbi00785	Lipoic acid metabolism	Metabolism	Metabolism of cofactors and vitamins	0	1	1	4	0.594202	1
sbi00640	Propanoate metabolism	Metabolism	Carbohydrate metabolism	3	3	6	32	0.649863	1
sbi00531	Glycosaminoglycan degradation	Metabolism	Glycan biosynthesis and metabolism	2	1	3	16	0.655147	1
sbi00965	Betalain biosynthesis	Metabolism	Biosynthesis of other secondary metabolites	0	1	1	5	0.676157	1
sbi04146	Peroxisome	Cellular Processes	Transport and catabolism	7	11	18	96	0.677694	1
sbi03450	Non-homologous end-joining	Genetic Information Processing	Replication and repair	2	0	2	11	0.683463	1
sbi00590	Arachidonic acid metabolism	Metabolism	Lipid metabolism	1	2	3	17	0.697229	1
sbi00997	Biosynthesis of various secondary metabolites - part 3	Metabolism	Biosynthesis of other secondary metabolites	1	3	4	23	0.711338	1
sbi00565	Ether lipid metabolism	Metabolism	Lipid metabolism	2	3	5	29	0.724778	1
sbi00250	Alanine, aspartate and glutamate metabolism	Metabolism	Amino acid metabolism	7	2	9	51	0.727869	1
sbi04122	Sulfur relay system	Genetic Information Processing	Folding, sorting and degradation	0	2	2	12	0.730532	1
sbi04626	Plant-pathogen interaction	Organismal Systems	Environmental adaptation	17	22	39	209	0.73804	1
sbi00604	Glycosphingolipid biosynthesis - ganglio series	Metabolism	Glycan biosynthesis and metabolism	1	0	1	6	0.741573	1
sbi00740	Riboflavin metabolism	Metabolism	Metabolism of cofactors and vitamins	3	0	3	19	0.769469	1
sbi00906	Carotenoid biosynthesis	Metabolism	Metabolism of terpenoids and polyketides	4	1	5	31	0.779397	1
sbi00280	Valine, leucine and isoleucine degradation	Metabolism	Amino acid metabolism	5	3	8	48	0.781181	1
sbi04070	Phosphatidylinositol signaling system	Environmental Information Processing	Signal transduction	8	4	12	71	0.797752	1
sbi03020	RNA polymerase	Genetic Information Processing	Transcription	6	4	10	60	0.798069	1
sbi00790	Folate biosynthesis	Metabolism	Metabolism of cofactors and vitamins	1	3	4	26	0.800139	1
sbi03018	RNA degradation	Genetic Information Processing	Folding, sorting and degradation	13	7	20	115	0.806708	1
sbi00380	Tryptophan metabolism	Metabolism	Amino acid metabolism	4	5	9	55	0.807997	1
sbi00770	Pantothenate and CoA biosynthesis	Metabolism	Metabolism of cofactors and vitamins	4	2	6	38	0.808074	1
sbi00760	Nicotinate and nicotinamide metabolism	Metabolism	Metabolism of cofactors and vitamins	1	2	3	21	0.826978	1
sbi00350	Tyrosine metabolism	Metabolism	Amino acid metabolism	5	3	8	52	0.851849	1
sbi04130	SNARE interactions in vesicular transport	Genetic Information Processing	Folding, sorting and degradation	1	4	5	35	0.863077	1
sbi04144	Endocytosis	Cellular Processes	Transport and catabolism	14	14	28	164	0.866795	1
sbi00360	Phenylalanine metabolism	Metabolism	Amino acid metabolism	2	4	6	42	0.878105	1
sbi00450	Selenocompound metabolism	Metabolism	Metabolism of other amino acids	0	2	2	17	0.885592	1
sbi00040	Pentose and glucuronate interconversions	Metabolism	Carbohydrate metabolism	8	3	11	73	0.896579	1
sbi00220	Arginine biosynthesis	Metabolism	Amino acid metabolism	2	2	4	31	0.898007	1
sbi00340	Histidine metabolism	Metabolism	Amino acid metabolism	2	0	2	20	0.933618	1
sbi00511	Other glycan degradation	Metabolism	Glycan biosynthesis and metabolism	1	1	2	20	0.933618	1
sbi00920	Sulfur metabolism	Metabolism	Energy metabolism	0	4	4	34	0.933863	1
sbi00603	Glycosphingolipid biosynthesis - globo and isoglobo series	Metabolism	Glycan biosynthesis and metabolism	1	0	1	13	0.946817	1
sbi00966	Glucosinolate biosynthesis	Metabolism	Biosynthesis of other secondary metabolites	1	0	1	13	0.946817	1
sbi00950	Isoquinoline alkaloid biosynthesis	Metabolism	Biosynthesis of other secondary metabolites	2	1	3	29	0.950758	1
sbi04120	Ubiquitin mediated proteolysis	Genetic Information Processing	Folding, sorting and degradation	20	5	25	162	0.952062	1
sbi03008	Ribosome biogenesis in eukaryotes	Genetic Information Processing	Translation	9	4	13	95	0.962597	1
sbi00970	Aminoacyl-tRNA biosynthesis	Genetic Information Processing	Translation	5	2	7	58	0.963672	1
sbi00908	Zeatin biosynthesis	Metabolism	Metabolism of terpenoids and polyketides	0	4	4	38	0.963914	1
sbi00020	Citrate cycle (TCA cycle)	Metabolism	Carbohydrate metabolism	4	2	6	52	0.966156	1
sbi00600	Sphingolipid metabolism	Metabolism	Lipid metabolism	5	0	5	46	0.969417	1
sbi00564	Glycerophospholipid metabolism	Metabolism	Lipid metabolism	8	8	16	116	0.972368	1
sbi00960	Tropane, piperidine and pyridine alkaloid biosynthesis	Metabolism	Biosynthesis of other secondary metabolites	0	2	2	26	0.978644	1
sbi00270	Cysteine and methionine metabolism	Metabolism	Amino acid metabolism	10	4	14	107	0.980004	1
sbi00260	Glycine, serine and threonine metabolism	Metabolism	Amino acid metabolism	4	3	7	66	0.987682	1
sbi03060	Protein export	Genetic Information Processing	Folding, sorting and degradation	4	1	5	57	0.994395	1
sbi00513	Various types of N-glycan biosynthesis	Metabolism	Glycan biosynthesis and metabolism	2	0	2	36	0.997047	1
sbi04712	Circadian rhythm - plant	Organismal Systems	Environmental adaptation	4	0	4	56	0.998224	1
sbi00563	Glycosylphosphatidylinositol (GPI)-anchor biosynthesis	Metabolism	Glycan biosynthesis and metabolism	1	0	1	29	0.998579	1
sbi00330	Arginine and proline metabolism	Metabolism	Amino acid metabolism	3	1	4	58	0.998756	1
sbi00400	Phenylalanine, tyrosine and tryptophan biosynthesis	Metabolism	Amino acid metabolism	2	1	3	50	0.998873	1
sbi03013	Nucleocytoplasmic transport	Genetic Information Processing	Translation	11	0	11	118	0.999604	1
sbi03015	mRNA surveillance pathway	Genetic Information Processing	Translation	8	3	11	119	0.999658	1
sbi03040	Spliceosome	Genetic Information Processing	Transcription	16	7	23	203	0.999771	1
sbi04136	Autophagy - other	Cellular Processes	Transport and catabolism	1	0	1	41	0.999907	1
sbi00510	N-Glycan biosynthesis	Metabolism	Glycan biosynthesis and metabolism	1	0	1	44	0.999953	1
sbi03022	Basal transcription factors	Genetic Information Processing	Transcription	1	0	1	44	0.999953	1
sbi03050	Proteasome	Genetic Information Processing	Folding, sorting and degradation	1	1	2	58	0.999969	1
sbi04141	Protein processing in endoplasmic reticulum	Genetic Information Processing	Folding, sorting and degradation	15	4	19	211	0.999998	1
sbi00190	Oxidative phosphorylation	Metabolism	Energy metabolism	6	2	8	143	1	1
L2 VS S2
PathwayID	Pathway	level1	level2	Down	Up	DEG	Total	Pvalue	adjustPvalue
sbi00196	Photosynthesis - antenna proteins	Metabolism	Energy metabolism	12	0	12	18	5.47658e-07	6.35283e-05
sbi00940	Phenylpropanoid biosynthesis	Metabolism	Biosynthesis of other secondary metabolites	29	33	62	250	4.5676e-06	0.000264921
sbi03440	Homologous recombination	Genetic Information Processing	Replication and repair	25	1	26	78	1.54006e-05	0.000595491
sbi00500	Starch and sucrose metabolism	Metabolism	Carbohydrate metabolism	34	11	45	172	2.3352e-05	0.000677209
sbi03030	DNA replication	Genetic Information Processing	Replication and repair	22	0	22	70	0.000185139	0.00429523
sbi04075	Plant hormone signal transduction	Environmental Information Processing	Signal transduction	30	27	57	254	0.000228768	0.00442286
sbi00520	Amino sugar and nucleotide sugar metabolism	Metabolism	Carbohydrate metabolism	25	13	38	154	0.000370145	0.00586593
sbi03430	Mismatch repair	Genetic Information Processing	Replication and repair	18	0	18	55	0.000404547	0.00586593
sbi00073	Cutin, suberine and wax biosynthesis	Metabolism	Lipid metabolism	9	4	13	39	0.00210719	0.0271593
sbi00460	Cyanoamino acid metabolism	Metabolism	Metabolism of other amino acids	11	8	19	70	0.0034548	0.0400757
sbi00071	Fatty acid degradation	Metabolism	Lipid metabolism	10	4	14	54	0.01701	0.15766
sbi00062	Fatty acid elongation	Metabolism	Lipid metabolism	12	1	13	49	0.0174315	0.15766
sbi02010	ABC transporters	Environmental Information Processing	Membrane transport	7	4	11	39	0.0176688	0.15766
sbi03410	Base excision repair	Genetic Information Processing	Replication and repair	12	0	12	46	0.0249247	0.206519
sbi00592	alpha-Linolenic acid metabolism	Metabolism	Lipid metabolism	11	2	13	53	0.032551	0.251728
sbi01040	Biosynthesis of unsaturated fatty acids	Metabolism	Lipid metabolism	10	0	10	38	0.036776	0.266626
sbi00900	Terpenoid backbone biosynthesis	Metabolism	Metabolism of terpenoids and polyketides	6	8	14	60	0.0403207	0.268273
sbi03420	Nucleotide excision repair	Genetic Information Processing	Replication and repair	17	0	17	77	0.0416286	0.268273
sbi00195	Photosynthesis	Metabolism	Energy metabolism	15	1	16	73	0.050031	0.299172
sbi00905	Brassinosteroid biosynthesis	Metabolism	Metabolism of terpenoids and polyketides	2	3	5	15	0.0515814	0.299172
sbi00730	Thiamine metabolism	Metabolism	Metabolism of cofactors and vitamins	5	2	7	25	0.0557209	0.307792
sbi00860	Porphyrin metabolism	Metabolism	Metabolism of cofactors and vitamins	9	3	12	52	0.0593594	0.312986
sbi00908	Zeatin biosynthesis	Metabolism	Metabolism of terpenoids and polyketides	4	5	9	38	0.0830582	0.387758
sbi00430	Taurine and hypotaurine metabolism	Metabolism	Metabolism of other amino acids	4	1	5	17	0.0835685	0.387758
sbi00591	Linoleic acid metabolism	Metabolism	Lipid metabolism	2	3	5	17	0.0835685	0.387758
sbi00040	Pentose and glucuronate interconversions	Metabolism	Carbohydrate metabolism	11	4	15	73	0.0901531	0.39327
sbi00561	Glycerolipid metabolism	Metabolism	Lipid metabolism	8	11	19	97	0.0915371	0.39327
sbi00941	Flavonoid biosynthesis	Metabolism	Biosynthesis of other secondary metabolites	5	9	14	69	0.107659	0.446014
sbi00480	Glutathione metabolism	Metabolism	Metabolism of other amino acids	13	10	23	126	0.125975	0.487789
sbi00944	Flavone and flavonol biosynthesis	Metabolism	Biosynthesis of other secondary metabolites	1	2	3	9	0.126152	0.487789
sbi00670	One carbon pool by folate	Metabolism	Metabolism of cofactors and vitamins	2	2	4	15	0.156172	0.584386
sbi00053	Ascorbate and aldarate metabolism	Metabolism	Carbohydrate metabolism	6	5	11	57	0.183225	0.634796
sbi00130	Ubiquinone and other terpenoid-quinone biosynthesis	Metabolism	Metabolism of cofactors and vitamins	3	7	10	51	0.184623	0.634796
sbi00531	Glycosaminoglycan degradation	Metabolism	Glycan biosynthesis and metabolism	3	1	4	16	0.186061	0.634796
sbi00061	Fatty acid biosynthesis	Metabolism	Lipid metabolism	9	2	11	58	0.198898	0.640681
sbi00909	Sesquiterpenoid and triterpenoid biosynthesis	Metabolism	Metabolism of terpenoids and polyketides	1	2	3	11	0.200234	0.640681
sbi00945	Stilbenoid, diarylheptanoid and gingerol biosynthesis	Metabolism	Biosynthesis of other secondary metabolites	4	3	7	34	0.204355	0.640681
sbi00450	Selenocompound metabolism	Metabolism	Metabolism of other amino acids	1	3	4	17	0.217597	0.664244
sbi00904	Diterpenoid biosynthesis	Metabolism	Metabolism of terpenoids and polyketides	2	3	5	24	0.252755	0.751783
sbi00998	Biosynthesis of various secondary metabolites - part 2	Metabolism	Biosynthesis of other secondary metabolites	0	1	1	2	0.265659	0.77041
sbi04626	Plant-pathogen interaction	Organismal Systems	Environmental adaptation	17	16	33	209	0.294363	0.832833
sbi00410	beta-Alanine metabolism	Metabolism	Metabolism of other amino acids	6	2	8	45	0.310726	0.840362
sbi00790	Folate biosynthesis	Metabolism	Metabolism of cofactors and vitamins	2	3	5	26	0.311514	0.840362
sbi00710	Carbon fixation in photosynthetic organisms	Metabolism	Energy metabolism	11	1	12	74	0.366705	0.966767
sbi00997	Biosynthesis of various secondary metabolites - part 3	Metabolism	Biosynthesis of other secondary metabolites	1	3	4	23	0.422297	1
sbi00750	Vitamin B6 metabolism	Metabolism	Metabolism of cofactors and vitamins	0	2	2	10	0.43	1
sbi00350	Tyrosine metabolism	Metabolism	Amino acid metabolism	5	3	8	52	0.471471	1
sbi00100	Steroid biosynthesis	Metabolism	Lipid metabolism	5	4	9	59	0.473473	1
sbi00902	Monoterpenoid biosynthesis	Metabolism	Metabolism of terpenoids and polyketides	3	0	3	18	0.486624	1
sbi00564	Glycerophospholipid metabolism	Metabolism	Lipid metabolism	9	8	17	116	0.497753	1
sbi04016	MAPK signaling pathway - plant	Environmental Information Processing	Signal transduction	15	7	22	152	0.512265	1
sbi00620	Pyruvate metabolism	Metabolism	Carbohydrate metabolism	7	8	15	104	0.529589	1
sbi00910	Nitrogen metabolism	Metabolism	Energy metabolism	4	1	5	34	0.547811	1
sbi00010	Glycolysis / Gluconeogenesis	Metabolism	Carbohydrate metabolism	14	6	20	141	0.554185	1
sbi00760	Nicotinate and nicotinamide metabolism	Metabolism	Metabolism of cofactors and vitamins	1	2	3	21	0.595552	1
sbi00604	Glycosphingolipid biosynthesis - ganglio series	Metabolism	Glycan biosynthesis and metabolism	1	0	1	6	0.604154	1
sbi00565	Ether lipid metabolism	Metabolism	Lipid metabolism	1	3	4	29	0.612312	1
sbi00051	Fructose and mannose metabolism	Metabolism	Carbohydrate metabolism	6	3	9	66	0.616025	1
sbi00052	Galactose metabolism	Metabolism	Carbohydrate metabolism	6	3	9	66	0.616025	1
sbi00230	Purine metabolism	Metabolism	Nucleotide metabolism	6	6	12	90	0.65082	1
sbi00780	Biotin metabolism	Metabolism	Metabolism of cofactors and vitamins	3	0	3	23	0.659246	1
sbi00440	Phosphonate and phosphinate metabolism	Metabolism	Metabolism of other amino acids	1	0	1	7	0.660845	1
sbi00903	Limonene and pinene degradation	Metabolism	Metabolism of terpenoids and polyketides	1	0	1	7	0.660845	1
sbi00600	Sphingolipid metabolism	Metabolism	Lipid metabolism	6	0	6	46	0.661036	1
sbi00906	Carotenoid biosynthesis	Metabolism	Metabolism of terpenoids and polyketides	2	2	4	31	0.666414	1
sbi00640	Propanoate metabolism	Metabolism	Carbohydrate metabolism	3	1	4	32	0.691448	1
sbi00590	Arachidonic acid metabolism	Metabolism	Lipid metabolism	0	2	2	17	0.722293	1
sbi04146	Peroxisome	Cellular Processes	Transport and catabolism	7	5	12	96	0.737961	1
sbi00310	Lysine degradation	Metabolism	Amino acid metabolism	6	0	6	50	0.739884	1
sbi00960	Tropane, piperidine and pyridine alkaloid biosynthesis	Metabolism	Biosynthesis of other secondary metabolites	2	1	3	26	0.740617	1
sbi00240	Pyrimidine metabolism	Metabolism	Nucleotide metabolism	2	6	8	66	0.746704	1
sbi00260	Glycine, serine and threonine metabolism	Metabolism	Amino acid metabolism	5	3	8	66	0.746704	1
sbi00562	Inositol phosphate metabolism	Metabolism	Carbohydrate metabolism	5	3	8	66	0.746704	1
sbi00630	Glyoxylate and dicarboxylate metabolism	Metabolism	Carbohydrate metabolism	5	3	8	66	0.746704	1
sbi00514	Other types of O-glycan biosynthesis	Metabolism	Glycan biosynthesis and metabolism	1	0	1	9	0.751056	1
sbi00740	Riboflavin metabolism	Metabolism	Metabolism of cofactors and vitamins	2	0	2	19	0.778478	1
sbi00511	Other glycan degradation	Metabolism	Glycan biosynthesis and metabolism	2	0	2	20	0.802649	1
sbi00950	Isoquinoline alkaloid biosynthesis	Metabolism	Biosynthesis of other secondary metabolites	2	1	3	29	0.805757	1
sbi00261	Monobactam biosynthesis	Metabolism	Biosynthesis of other secondary metabolites	0	1	1	11	0.817296	1
sbi00030	Pentose phosphate pathway	Metabolism	Carbohydrate metabolism	6	0	6	57	0.844503	1
sbi04145	Phagosome	Cellular Processes	Transport and catabolism	8	0	8	74	0.850108	1
sbi00400	Phenylalanine, tyrosine and tryptophan biosynthesis	Metabolism	Amino acid metabolism	4	1	5	50	0.861924	1
sbi00603	Glycosphingolipid biosynthesis - globo and isoglobo series	Metabolism	Glycan biosynthesis and metabolism	1	0	1	13	0.865928	1
sbi00966	Glucosinolate biosynthesis	Metabolism	Biosynthesis of other secondary metabolites	1	0	1	13	0.865928	1
sbi00360	Phenylalanine metabolism	Metabolism	Amino acid metabolism	1	3	4	42	0.870523	1
sbi03020	RNA polymerase	Genetic Information Processing	Transcription	3	3	6	60	0.877463	1
sbi00650	Butanoate metabolism	Metabolism	Carbohydrate metabolism	2	0	2	27	0.915296	1
sbi04712	Circadian rhythm - plant	Organismal Systems	Environmental adaptation	5	0	5	56	0.91887	1
sbi00280	Valine, leucine and isoleucine degradation	Metabolism	Amino acid metabolism	3	1	4	48	0.927751	1
sbi00970	Aminoacyl-tRNA biosynthesis	Genetic Information Processing	Translation	3	2	5	58	0.932606	1
sbi00250	Alanine, aspartate and glutamate metabolism	Metabolism	Amino acid metabolism	4	0	4	51	0.946779	1
sbi04070	Phosphatidylinositol signaling system	Environmental Information Processing	Signal transduction	4	2	6	71	0.952618	1
sbi00340	Histidine metabolism	Metabolism	Amino acid metabolism	1	0	1	20	0.954662	1
sbi00380	Tryptophan metabolism	Metabolism	Amino acid metabolism	2	2	4	55	0.965035	1
sbi00920	Sulfur metabolism	Metabolism	Energy metabolism	0	2	2	34	0.965336	1
sbi04130	SNARE interactions in vesicular transport	Genetic Information Processing	Folding, sorting and degradation	1	1	2	35	0.969578	1
sbi00513	Various types of N-glycan biosynthesis	Metabolism	Glycan biosynthesis and metabolism	2	0	2	36	0.973318	1
sbi00330	Arginine and proline metabolism	Metabolism	Amino acid metabolism	4	0	4	58	0.974702	1
sbi03018	RNA degradation	Genetic Information Processing	Folding, sorting and degradation	8	2	10	115	0.975651	1
sbi00270	Cysteine and methionine metabolism	Metabolism	Amino acid metabolism	6	3	9	107	0.977668	1
sbi00770	Pantothenate and CoA biosynthesis	Metabolism	Metabolism of cofactors and vitamins	2	0	2	38	0.979512	1
sbi00220	Arginine biosynthesis	Metabolism	Amino acid metabolism	1	0	1	31	0.991775	1
sbi03015	mRNA surveillance pathway	Genetic Information Processing	Translation	7	2	9	119	0.992324	1
sbi04120	Ubiquitin mediated proteolysis	Genetic Information Processing	Folding, sorting and degradation	11	2	13	162	0.995301	1
sbi04144	Endocytosis	Cellular Processes	Transport and catabolism	9	4	13	164	0.996039	1
sbi00020	Citrate cycle (TCA cycle)	Metabolism	Carbohydrate metabolism	1	1	2	52	0.996942	1
sbi04141	Protein processing in endoplasmic reticulum	Genetic Information Processing	Folding, sorting and degradation	16	1	17	211	0.998321	1
sbi03060	Protein export	Genetic Information Processing	Folding, sorting and degradation	1	1	2	57	0.998476	1
sbi03050	Proteasome	Genetic Information Processing	Folding, sorting and degradation	1	1	2	58	0.998676	1
sbi03008	Ribosome biogenesis in eukaryotes	Genetic Information Processing	Translation	5	0	5	95	0.998708	1
sbi03013	Nucleocytoplasmic transport	Genetic Information Processing	Translation	7	0	7	118	0.998871	1
sbi00510	N-Glycan biosynthesis	Metabolism	Glycan biosynthesis and metabolism	1	0	1	44	0.998912	1
sbi03022	Basal transcription factors	Genetic Information Processing	Transcription	1	0	1	44	0.998912	1
sbi03040	Spliceosome	Genetic Information Processing	Transcription	10	5	15	203	0.999332	1
sbi03010	Ribosome	Genetic Information Processing	Translation	24	2	26	324	0.999869	1
sbi00190	Oxidative phosphorylation	Metabolism	Energy metabolism	2	1	3	143	1	1

## Sheet: Sheet4
Table S4. List of DEGs (differentially expressed genes) associated with cell wall
Gene_ID	S1:fpkm	S1:fpkm	S1_3:fpkm	S2_1:fpkm	S2_2:fpkm	S2_3:fpkm	L1_1:fpkm	L1_2:fpkm	L1_3:fpkm	L2_1:fpkm	L2_2:fpkm	L2_3:fpkm	Chr	Start	End	Strand	Length	Name	GO	KEGG	EC	Gene_ID	Description	GI
gene-LOC8056582	2.57515	0.634155	0.458643	0.22038	0.393987	0	17.8407	8.54563	60.612	21.2425	12.6075	13.7805	NC_012872.2	5295065	5296234	-	1056	LOC8056582	GO:0005576; GO:0005618; GO:0009664; GO:0016020	-	-	gene-LOC8056582	expansin-A9	8056582
gene-LOC8072396	1.86179	0	0.517443	0.165756	0	0	5.43242	3.67285	19.8796	4.74656	5.75245	4.92365	NC_012872.2	10083622	10084788	-	1053	LOC8072396	GO:0005576; GO:0005618; GO:0009664; GO:0016020	-	-	gene-LOC8072396	expansin-A9	8072396
gene-LOC8072290	0.599439	0.288526	0.86077	0.597428	0.616189	0.197639	5.20602	3.15425	4.72426	1.50399	3.44856	6.93403	NC_012875.2	55534045	55535606	-	1266	LOC8072290	GO:0004553; GO:0005618; GO:0010411; GO:0016762; GO:0042546; GO:0048046; GO:0071555	K08235	[EC:2.4.1.207]	gene-LOC8072290	probable xyloglucan endotransglucosylase/hydrolase protein 25	8072290
gene-LOC8072977	60.2093	46.6918	80.7658	55.0052	42.5332	33.3615	161.405	80.8972	285.574	55.2013	110.885	108.273	NC_012876.2	13794807	13796324	+	1356	LOC8072977	GO:0004553; GO:0005618; GO:0010411; GO:0016762; GO:0042546; GO:0048046; GO:0071555	K08235	[EC:2.4.1.207]	gene-LOC8072977	xyloglucan endotransglycosylase/hydrolase protein 8	8072977
gene-LOC8086291	7.52867	3.74454	6.64668	7.31101	4.40265	7.41367	18.8753	16.3161	8.25825	14.1277	13.1035	12.8976	NC_012870.2	55801197	55806321	+	1512	LOC8086291	GO:0004553; GO:0005618; GO:0010411; GO:0016762; GO:0042546; GO:0048046; GO:0071555	K08235	[EC:2.4.1.207]	gene-LOC8086291	probable xyloglucan endotransglucosylase/hydrolase protein 27	8086291

## Sheet: Sheet5
Table S5. List of DEGs (differentially expressed genes) associated with hormone signal transduction process
Gene_ID	S1_1:fpkm	S1_2:fpkm	S1_3:fpkm	S2_1:fpkm	S2_2:fpkm	S2_3:fpkm	L1_1:fpkm	L1_2:fpkm	L1_3:fpkm	L2_1:fpkm	L2_2:fpkm	L2_3:fpkm	Chr	Start	End	Strand	Length	Name	GO	KEGG	EC	Gene_ID	Description	GI
Salicylic acid																						SA
gene-LOC8063472	5.26267	1.59384	3.3964	3.78077	4.52229	3.62625	6.42414	6.10916	12.6316	4.56206	9.20351	12.5048	NC_012871.2	45761953	45770216	+	2139	LOC8063472	GO:0003700; GO:0006351; GO:0043565	K14431	-	gene-LOC8063472	transcription factor TGAL7 isoform X2	8063472
gene-LOC8070637	7.44668	3.47648	4.93117	3.55417	2.64751	4.80707	16.7623	9.93504	22.2723	12.0109	20.9207	15.6744	NC_012874.2	3538315	3544711	-	2259	LOC8070637	GO:0003700; GO:0006351; GO:0043565	K14431	-	gene-LOC8070637	transcription factor TGAL4 isoform X1	8070637
gene-LOC8082449	8.11729	2.85231	4.81609	7.41096	10.2033	9.69585	19.0265	17.102	15.875	19.3983	20.9092	25.2456	NC_012879.2	53452501	53458187	-	2049	LOC8082449	-	K14431	-	gene-LOC8082449	transcription factor TGAL8 isoform X1	8082449
Abscisic acid																						ABA
gene-LOC8078346	45.0926	33.6483	44.2755	45.7435	61.9812	45.3898	70.7804	91.0294	85.7632	103.017	65.2682	86.3468	NC_012873.2	11405481	11409448	+	1366	LOC8078346	GO:0004864; GO:0005634; GO:0005737; GO:0005829; GO:0009409; GO:0009414; GO:0009738; GO:0009845; GO:0010427; GO:0038023; GO:0080163; GO:1905183	K14496	-	gene-LOC8078346	abscisic acid receptor PYL8	8078346
gene-LOC8078643	18.4925	20.533	24.6904	14.118	10.8382	13.98	21.0978	26.6944	32.5868	16.5012	30.9567	23.427	NC_012872.2	52416340	52421428	+	2452	LOC8078643	GO:0004722; GO:0004724; GO:0005634; GO:0005829; GO:0046872	K14497	[EC:3.1.3.16]	gene-LOC8078643	probable protein phosphatase 2C 6	8078643
gene-LOC8078987	38.8513	30.7781	29.6343	33.7287	45.7064	41.1349	53.4927	78.0107	46.887	61.9287	57.9496	45.6617	NC_012871.2	72268824	72269770	-	809	LOC8078987	-	K14497	[EC:3.1.3.16]	gene-LOC8078987	probable protein phosphatase 2C 68	8078987
Auxin																						生长素
gene-LOC8055698	3.55012	3.75258	4.26485	5.92369	7.61348	3.60789	6.536	4.32152	5.19733	5.10855	7.43137	19.7792	NC_012878.2	8115818	8118134	+	1817	LOC8055698	GO:0005634; GO:0006355; GO:0009734	K14484	-	gene-LOC8055698	auxin-responsive protein IAA16	8055698
gene-LOC8056625	21.9344	21.1645	16.6806	24.2811	22.2523	15.8967	23.3796	34.4753	31.0789	29.0275	64.8357	32.7046	NC_012871.2	5321434	5322868	-	1234	LOC8056625	GO:0005634; GO:0006355; GO:0009734	K14484	-	gene-LOC8056625	auxin-responsive protein IAA24	8056625
gene-LOC8072719	26.6872	23.3474	24.7989	30.0298	37.4589	22.4588	40.2124	54.692	49.5795	55.5348	47.2253	22.9995	NC_012878.2	6901863	6905235	-	1455	LOC8072719	GO:0005634; GO:0006355; GO:0009734	K14484	-	gene-LOC8072719	auxin-responsive protein IAA15	8072719
gene-LOC8065860	9.85984	4.08241	11.1135	10.2901	7.67235	8.80879	14.489	9.23431	23.5715	9.57611	15.4437	29.3345	NC_012870.2	17796537	17797729	+	1193	LOC8065860	GO:0009733	K14488	-	gene-LOC8065860	auxin-responsive protein SAUR32	8065860
gene-LOC8083324	1.56908	1.7075	1.37148	1.82009	2.13187	2.21331	2.68296	3.16066	4.41446	2.24655	3.6075	4.44888	NC_012875.2	51910849	51911775	+	927	LOC8083324	GO:0009733	K14488	-	gene-LOC8083324	auxin-responsive protein SAUR50	8083324
Cytokinine																						细胞分裂素
gene-LOC8056131	59.7941	45.5925	51.1136	46.884	52.6137	41.9576	86.2921	140.836	63.5697	112.344	66.7817	74.7989	NC_012872.2	70434838	70438749	-	2055	LOC8056131	GO:0000160; GO:0003677; GO:0003700; GO:0005634; GO:0009735; GO:0009787; GO:0010082; GO:2000022; GO:2000031	K14491	-	gene-LOC8056131	two-component response regulator ORR26	8056131
gene-LOC8071408	21.7754	9.57069	25.2563	34.7118	28.9545	15.0818	42.0557	25.5695	31.0601	14.2366	35.8067	40.8888	NC_012877.2	1026753	1029205	-	1304	LOC8071408	-	K14492	-	gene-LOC8071408	two-component response regulator ORR9	8071408
gene-LOC8077366	35.6215	20.5422	42.537	47.8675	42.2604	32.0078	79.5063	31.6927	64.8449	35.4214	62.9287	75.6502	NC_012872.2	73177403	73181260	+	1873	LOC8077366	GO:0000160; GO:0005634	K14492	-	gene-LOC8077366	two-component response regulator ORR4	8077366

## Sheet: Sheet6
Table S6. List of DEGs in ERF transcription factors
Gene_ID	S1_1:fpkm	S1_2:fpkm	S1_3:fpkm	S2_1:fpkm	S2_2:fpkm	S2_3:fpkm	L1_1:fpkm	L1_2:fpkm	L1_3:fpkm	L2_1:fpkm	L2_2:fpkm	L2_3:fpkm
gene-LOC8081902	1.85593	0.491319	0.577426	0.640282	0.496025	0.477293	4.15125	3.05246	4.27258	3.49239	5.27739	3.11221
gene-LOC8054804	7.69381	2.07605	2.39931	2.14489	1.86935	0.922439	21.9484	19.7129	61.6031	25.5555	16.5739	20.96
gene-LOC8066410	192.216	131.68	224.179	225.227	270.504	233.846	490	417.215	381.565	437.002	280.52	333.671
gene-LOC8073540	14.0777	6.21712	9.4823	21.73	15.6347	16.7382	28.1458	22.2897	27.0899	36.1516	35.4763	25.8581
gene-LOC8076148	16.707	12.5826	16.4171	24.9538	34.1456	32.6228	51.1624	52.4974	44.8819	49.5615	43.7317	44.9995
gene-LOC8060355	20.7491	26.8947	20.5347	18.6048	19.7067	23.0787	5.51668	5.6324	4.21847	11.7683	8.68898	6.37076
gene-LOC8065075	8.3149	13.3559	9.36996	8.08666	6.68151	3.83495	0.420434	0	0.0394171	0.0447044	0.0948117	0

## Sheet: Sheet7
Table S7. Primers of qRT-PCR
Name	Sequence (5’-3’)
RT-PP2C6-F	TCAGGGGAGGTGGTGGTGAA
RT-PP2C6-R	AATTGGAGACAATGATATGCGAGG
RT-PP2C68-F	GCTGGGGTTGCCAAATGTCTTCC
RT-PP2C68-R	ATGTCCTCCATCTCCCTCCTGCGG
RT-PYL8-F	TGAAGGGGAACATTGAGATTGGT
RT-PYL8-R	TGGACGGTGAGGATGGAGGAGT
RT-TGAL4-F	ACAGCAGACAGCACAGACGAC
RT-TGAL4-R	CTGATTACCTTTGGATCAAGGG
RT-TGAL7-F	TTGTCTGGGGTGTGGGTATCG
RT-TGAL7-R	ATGTTCTGCTGGGTGGCTTC
RT-TGAL8-F	CTCTCAACATCTTCCCCTCCCAGC
RT-TGAL8-R	GCGCCTGCGAGTTCTTGGAA
RT-IAA15-F	CGGGTGGGGAACGACGAGAT
RT-IAA15-R	GACGGAGACGCTGGCAGGTTT
RT-IAA16-F	CGAACAGCGGCTCTGCTTCTG
RT-IAA16-R	CGGGACGGCTTGGAGGACAA
RT-IAA24-F	GGAGGGCTGTATGTGAAGGTGAGC
RT-IAA24-R	CCGAGAAGGACTTGGTGAAGAGG
RT-SAUR50-F	CCGTGGTGTACTTCAACCACCCCA
RT-SAUR50-R	ACCTGCCGAAGCCCTTCTTCCC
RT-EXPA9-F	ACTTCTGCCCGCCCAACTACG
RT-EXPA9-R	TGGTACACGCCGATGGTCTCC
RT-EXP9-2-F	ACTTCTGCCCGCCCAACTACG
RT-EXP9-2-R	TGGTACACGCCGATGGTCTCC
RT-XE27-F	CTACCCTCGCTTTCCTGACGCTC
RT-XE27-R	CGGTGTGGCGGTCAAGTTTGA
RT-XE8-2-F	GCCGCCGACTACCACACCTA
RT-XE8-2-R	CTGCGGTAGGAGACGACGAAG
RT-ORR4-F	GCCAGGCATGACAGGATACGA
RT-ORR4-R	CTTCACGGGCTTCAGGAAAAAC
RT-ORR9-F	TTCAAGGATCAATAGGTGCCT
RT-ORR9-R	TCTGCTTTTCAGTATGTGGGG
RT-ORR26-F	TCCGAGAGAGGAGAAACAAG
RT-ORR26-R	CCTTTCATCACTCTACTCGTCTC
RT-ACTIN-F	ATTCACGAGACTACCTACAAC
RT-ACTIN-R	ACCAGAGAGGACGATGTT
